# Supplementary material for: Consensus approach to differential abundance analysis detects few differences in the oral microbiome of pregnant women due to pre-existing type 2 diabetes mellitus
Source: Microb Genom. 2025 Apr 15;11(4):001385. doi: 10.1099/mgen.0.001385 (PMC12282217; doi:10.1099/mgen.0.001385)
Supplement: Uncited Supplementary Material 2. [file mgen-11-01385-s002.xlsx]

## Sheet: Table S1 (Rinse, T2DM)
Rinse samples: Early timepoint
Diabetes status
There were no significant differences identified with Maaslin2, ALDEx2, ZicoSeq or LinDA
ANCOM-BC2
Taxon/Pathway	Log fold change: Intercept	Log fold change: Diabetes status - T2DM	se: Intercept	se: Diabetes status - T2DM	W: Intercept	W: Diabetes status - T2DM	p value: Intercept	p value: Diabetes status - T2DM	q-value: Intercept	q-value: Diabetes status - T2DM	Differentially abundant?: Intercept	Differentially abundant?: Diabetes status - T2DM	Passed SS filter: Intercept	Passed SS filter: Diabetes status - T2DM
Phylum Spirochaetes	-0.598077	-0.37557	0.110749	0.397463	-5.40028	-0.944919	0.0029416	0.388088	0.0235328	1	TRUE	FALSE	FALSE	TRUE
Class Coriobacteriia	-1.0317	1.72576	0.163376	0.382419	-6.31491	4.51275	5.71729e-05	0.000882503	0.00131498	0.0211801	TRUE	TRUE	FALSE	FALSE
Class Erysipelotrichia	-1.31843	1.88253	0.125732	0.339641	-10.486	5.54271	4.41604e-05	0.0014559	0.00105985	0.0334856	TRUE	TRUE	FALSE	FALSE
Order Coriobacteriales	-0.693599	1.76375	0.166008	0.381375	-4.17809	4.62472	0.00154151	0.000734699	0.0462452	0.0227757	TRUE	TRUE	FALSE	FALSE
Order Erysipelotrichales	-0.875454	1.84547	0.125149	0.33996	-6.99528	5.42848	0.000425035	0.00161981	0.0131761	0.0485944	TRUE	TRUE	FALSE	FALSE
Family Atopobiaceae	-0.706598	1.72005	0.161612	0.378663	-4.37218	4.54242	0.00111349	0.000840515	0.0411992	0.0327801	TRUE	TRUE	FALSE	FALSE
Family Weeksellaceae	0.873926	-2.30159	0.238021	0.492368	3.67164	-4.67453	0.00430546	0.000874754	0.154997	0.0332406	FALSE	TRUE	TRUE	FALSE
Family Erysipelotrichaceae	-0.94684	1.92976	0.124516	0.338867	-7.60418	5.69473	0.000269339	0.00126626	0.0105042	0.0468517	TRUE	TRUE	FALSE	FALSE
Genus GGB1202	0.265273	-2.1789	0.130711	0.373761	2.02946	-5.82966	0.0769221	0.000391715	1	0.019194	FALSE	TRUE	TRUE	FALSE
Haemophilus haemolyticus SGB9649	0.292501	-1.9929	0.247752	0.366746	1.18062	-5.43402	0.265073	0.000287262	1	0.0350459	FALSE	TRUE	TRUE	FALSE
METHGLYUT-PWY	-0.277389	-1.42583	0.0385143	0.201746	-7.20224	-7.06743	0.000177111	0.000199296	0.0208991	0.0490269	TRUE	TRUE	TRUE	FALSE
DESeq2
Taxon/Pathway	Base Mean	log2FoldChange	log2FoldChange - standard error	Stat	p value	adjusted p value
Class CFGB494	70.9866	-27.2154	3.24031	-8.39903	4.50196e-17	7.39204e-16
Class CFGB496	65.1607	-27.0961	3.24033	-8.36212	6.16004e-17	7.39204e-16
Class CFGB76125	51.9607	-26.785	3.24041	-8.26594	1.38603e-16	1.10883e-15
Class Flavobacteriia	2145.38	-5.21395	1.89711	-2.74836	0.00598943	0.0287493
Class Candidatus_Nanosyncoccalia	62.9086	-26.5439	3.24034	-8.19169	2.57584e-16	1.5455e-15
Order Bifidobacteriales	5.0502	-23.1304	3.24396	-7.13032	1.00138e-12	5.34068e-12
Order Propionibacteriales	141.796	-27.6495	2.87286	-9.62438	6.30873e-22	2.01879e-20
Order OFGB494	9.20814	-22.6781	3.24219	-6.99468	2.65865e-12	1.21538e-11
Order OFGB496	61.5804	-25.9912	3.24035	-8.02113	1.04776e-15	8.38207e-15
Order OFGB76125	70.6378	-26.7143	3.2403	-8.24439	1.66009e-16	2.65615e-15
Order Flavobacteriales	5582.51	-6.24623	1.84858	-3.37893	0.000727679	0.00291072
Order Candidatus_Nanogingivales	50.1475	-26.2533	3.24042	-8.10183	5.41404e-16	5.77497e-15
Order Cardiobacteriales	34.4255	-25.7407	3.2406	-7.94318	1.97066e-15	1.26122e-14
Family Bifidobacteriaceae	5.04841	-21.8002	3.24398	-6.72022	1.81448e-11	9.07241e-11
Family Propionibacteriaceae	158.522	-27.7426	2.85115	-9.7303	2.23927e-22	8.95706e-21
Family FGB494	9.61025	-23.9301	3.24211	-7.38102	1.57083e-13	1.04722e-12
Family FGB496	57.4019	-25.9974	3.24037	-8.02297	1.03215e-15	1.03215e-14
Family FGB76125	96.299	-27.0696	3.24023	-8.35422	6.58666e-17	1.31733e-15
Family Candidatus_Nanogingivalaceae	45.7676	-26.0552	3.24046	-8.04058	8.94171e-16	1.03215e-14
Family FGB1764	3.83708	-22.6748	3.2452	-6.98718	2.80465e-12	1.60266e-11
Family Cardiobacteriaceae	37.4291	-24.7319	3.24056	-7.63198	2.31182e-14	1.84945e-13
Genus Scardovia	4.51342	-22.8045	3.24481	-7.02799	2.09528e-12	1.33574e-11
Genus Arachnia	57.0159	-25.7076	3.24041	-7.93344	2.1315e-15	1.81178e-14
Genus GGB1088	71.6397	-26.3889	3.24033	-8.14389	3.82775e-16	3.9043e-15
Genus GGB1431	3.00001	-22.1897	3.24686	-6.8342	8.24613e-12	4.67281e-11
Genus GGB1022	20.7278	-24.8692	3.24108	-7.67313	1.67848e-14	1.22289e-13
Genus GGB1025	91.1008	-26.7314	3.24026	-8.24977	1.587e-16	2.73687e-15
Genus GGB79977	81.2023	-26.7254	3.24029	-8.24785	1.61265e-16	2.73687e-15
Genus GGB1844	914.459	-10.2582	3.09883	-3.31036	0.000931771	0.00475203
Genus GGB12785	83.5052	-26.7469	3.24028	-8.25451	1.5253e-16	2.73687e-15
Genus Cardiobacterium	74.6328	-26.6146	3.24031	-8.2136	2.14656e-16	2.73687e-15
Arachnia rubra SGB15896	53.8835	-24.978	3.24026	-7.70862	1.27182e-14	9.67809e-14
Scardovia wiggsiae SGB15494	12.3095	-22.9797	3.24109	-7.09011	1.34006e-12	6.45215e-12
Actinomyces sp oral taxon 170 SGB15886	61.2615	-25.2875	3.24023	-7.80422	5.98684e-15	5.55921e-14
Actinomyces SGB17168	14.7374	-22.6852	3.24091	-6.99965	2.56602e-12	1.15028e-11
Actinomyces sp HMSC035G02 SGB17158 group	6.93764	-22.3303	3.24191	-6.88801	5.65778e-12	2.29847e-11
Candidatus Nanoperiomorbus periodonticus SGB95426	4.6235	-21.777	3.24285	-6.71539	1.87562e-11	7.3888e-11
GGB12785 SGB19827	115.665	-24.9553	3.24013	-7.70195	1.34004e-14	9.67809e-14
Gemella SGB47116	142.74	-25.2108	3.24011	-7.78085	7.20363e-15	6.24315e-14
Gemella SGB7284	395.5	-27.5377	3.24005	-8.49916	1.90968e-17	8.27526e-16
Granulicatella SGB8239	487.883	-28.1121	3.24004	-8.67644	4.08335e-18	2.65418e-16
Streptococcus australis SGB8059 group	28.4237	-23.6352	3.24048	-7.29372	3.01504e-13	1.70415e-12
Streptococcus cristatus SGB97158	4.33265	-21.6926	3.24304	-6.68899	2.24718e-11	8.59216e-11
Streptococcus mitis SGB8154	117.612	-26.1784	3.24013	-8.07943	6.50702e-16	8.45912e-15
Veillonella sp 3627 SGB6934	1054.79	-29.0591	3.24003	-8.96878	2.99815e-19	3.89759e-17
Selenomonas felix SGB5881	15.9498	-23.4557	3.24084	-7.23752	4.56978e-13	2.4753e-12
GGB1022 SGB1315	27.671	-24.2052	3.24049	-7.4696	8.04398e-14	5.22859e-13
GGB1088 SGB1395	169.922	-26.6691	3.24009	-8.23097	1.85706e-16	3.4917e-15
GGB1431 SGB1972	12.3698	-23.1125	3.24108	-7.13111	9.95608e-13	5.17716e-12
GGB79977 SGB1466	203.798	-26.9056	3.24008	-8.30398	1.00683e-16	3.27221e-15
Alloprevotella SGB1483	1007.04	-8.94725	3.11414	-2.8731	0.00406461	0.0142811
Alloprevotella SGB77721	23.1958	-23.9642	3.24059	-7.39501	1.41395e-13	8.753e-13
Prevotellashahii SGB1456	50.2735	-25.0141	3.24028	-7.71974	1.16567e-14	9.4711e-14
Prevotella SGB1459	204.767	-26.6642	3.24008	-8.22949	1.88015e-16	3.4917e-15
Prevotella melaninogenica SGB1547	10.5217	-22.8918	3.24127	-7.06259	1.63424e-12	7.58754e-12
GGB1844 SGB2532	1146.29	-9.15032	3.12853	-2.92479	0.00344683	0.0124469
Capnocytophaga ochracea SGB2497	40.1945	-24.7114	3.24035	-7.62615	2.41867e-14	1.65488e-13
Campylobacter rectus SGB19315	9.0437	-22.659	3.24147	-6.99035	2.74204e-12	1.18822e-11
Leptotrichiasporal taxon 215 SGB6067	7.97472	-22.5134	3.24166	-6.94502	3.78412e-12	1.58689e-11
Leptotrichia hongkongensis SGB6059	105.617	-26.0313	3.24014	-8.03401	9.43411e-16	1.11494e-14
Fusobacterium nucleatum SGB6001	45.0928	-24.6804	2.982	-8.27647	1.26884e-16	3.29898e-15
Treponema denticola SGB3613	11.593	-23.0162	3.24115	-7.10123	1.23653e-12	6.18267e-12
Cardiobacterium hominis SGB9418	165.701	-26.4501	3.2401	-8.16336	3.25835e-16	5.29482e-15
Neisseria bacilliformis SGB9426	21.0289	-23.7671	3.24064	-7.33408	2.23256e-13	1.31924e-12
Lautropia dentalis SGB13164	82.4169	-25.6833	3.24018	-7.92653	2.25363e-15	2.44143e-14
Aggregatibacter aphrophilus SGB81674	63.4523	-25.3253	3.24023	-7.81589	5.45749e-15	5.45749e-14
Haemophilus haemolyticus SGB9649	9352.7	-8.87178	2.70946	-3.27437	0.00105899	0.0039334
Haemophilus haemolyticus SGB9652	138.96	-26.3953	3.24011	-8.14641	3.74893e-16	5.41512e-15
Diabetes status + BMI (Diabetes differences only)
There were no significant differences identified with Maaslin2, ALDEx2, ZicoSeq or DESeq2
ANCOM-BC2
Taxon/Pathway	Log fold change: Intercept	Log fold change: Diabetes status - T2DM	Log fold change: BMI	se: Intercept	se: Diabetes status - T2DM	se: BMI	W: Intercept	W: Diabetes status - T2DM	W: BMI	p value: Intercept	p value: Diabetes status - T2DM	p value: BMI	q-value: Intercept	q-value: Diabetes status - T2DM	q-value: BMI	Differentially abundant?: Intercept	Differentially abundant?: Diabetes status - T2DM	Differentially abundant?: BMI	Passed SS filter: Intercept	Passed SS filter: Diabetes status - T2DM	Passed SS filter: BMI
Prevotella pleuritidis SGB1526	-3.32492	-3.69012	0.138233	1.61197	0.754323	0.0590175	-2.06264	-4.89196	2.34225	0.0582105	0.000237839	0.0344689	1	0.0313948	1	FALSE	TRUE	FALSE	FALSE	FALSE	FALSE
LinDA
Taxon	baseMean	log2FoldChange	log2FoldChange - Standard Error	stat	pvalue	padj	reject	df
Class Tissierellia	552.859	-2.4979	0.666761	-3.74631	0.000645911	0.0161478	TRUE	35
Rinse samples: Late timepoint
Diabetes status
There were no significant differences identified with ANCOM-BC2 or ZicoSeq
Maaslin2
Taxon/Pathway	Metadata	Value	Coefficient	Standard error	N	N.not.0	p-value	q-value
Family Tannerellaceae	Diabetes	T2DM	0.0512061	0.0128189	34	11	0.00035561	0.0142244
ALDEx2
Taxon	we.ep	we.eBH	wi.ep	wi.eBH	rab.all	rab.win.Control	rab.win.T2DM	diff.btw	diff.win	effect	effect.low	effect.high	overlap
Phylum Proteobacteria	0.00310136	0.0279122	0.002955	0.0265938	7.45003	8.11105	4.62709	-3.37877	3.11041	-0.969658	-8.25072	1.3846	0.155333
Order Pasteurellales	0.0143343	0.354588	0.000808628	0.0257506	9.73885	10.6944	6.43946	-4.25917	4.44206	-0.88149	-9.45272	0.983492	0.130193
Family Pasteurellaceae	0.0119078	0.325298	0.000422609	0.0168767	9.88247	10.8286	6.38558	-4.43478	4.28796	-0.945444	-10.5003	0.811869	0.11
Genus Haemophilus	0.0182625	0.639281	0.000704543	0.0379325	10.6837	11.6198	6.60911	-4.96396	5.6084	-0.817845	-11.2523	0.766159	0.129749
LinDA
Taxon	baseMean	log2FoldChange	lfcSE	stat	pvalue	padj	reject	df
Family Tannerellaceae	534.331	2.15033	0.522655	4.11423	0.000253805	0.0101522	TRUE	32
Genus Tannerella	552.358	2.29607	0.543721	4.22289	0.0001865	0.010071	TRUE	32
DESeq2
res1.rownames	baseMean	log2FoldChange	lfcSE	stat	pvalue	padj
Class CFGB76125	87.545	-27.3264	3.34035	-8.18071	2.82166e-16	3.91234e-15
Class Candidatus Absconditabacteria unclassified	12.2679	25.2565	3.29635	7.66198	1.83087e-14	1.58675e-13
Class CFGB1764	23.8469	-7.91438	2.89205	-2.7366	0.00620773	0.0269002
Class Deltaproteobacteria	40.7985	26.9356	3.29571	8.17295	3.00949e-16	3.91234e-15
Class Gammaproteobacteria	134918	-2.29593	0.802879	-2.85962	0.00424146	0.0220556
Class Mollicutes	1.81554	22.5921	3.30155	6.84289	7.76115e-12	5.04475e-11
Order Bacteroidetes_unclassified	4.13485	-22.474	3.34514	-6.7184	1.83735e-11	1.46988e-10
Order OFGB76125	189.439	-28.328	3.34016	-8.48103	2.23205e-17	7.14257e-16
Order Candidatus_Absconditabacteria_unclassified	19.3596	25.4773	3.29597	7.72986	1.07666e-14	1.14844e-13
Order Pasteurellales	116637	-2.37009	0.781142	-3.03414	0.00241225	0.0154384
Family Bacteroidetes_unclassified	3.40254	-22.2499	3.34603	-6.64965	2.93791e-11	2.35033e-10
Family FGB76125	233.602	-27.9448	3.34013	-8.36637	5.94196e-17	1.18839e-15
Family Candidatus_Absconditabacteria_unclassified	22.434	25.9147	3.29592	7.86265	3.76085e-15	3.76085e-14
Family FGB1764	242.199	-9.60015	3.31162	-2.89893	0.00374442	0.0213967
Family Comamonadaceae	143.461	28.5119	3.29551	8.65174	5.07194e-18	2.02877e-16
Family Mycoplasmataceae	48.7349	27.0003	3.29566	8.19269	2.55461e-16	3.40614e-15
Genus GGB1203	25.647	-24.6926	3.34091	-7.39097	1.45764e-13	1.93138e-12
Genus GGB79977	242.266	-27.6409	3.34013	-8.27538	1.28049e-16	3.3933e-15
Genus GGB4936	3.9485	23.2461	3.29774	7.04909	1.80097e-12	1.90903e-11
Genus GGB4538	114.973	-8.84967	3.24832	-2.72438	0.0064422	0.0487766
Genus Ottowia	175.726	28.2943	3.29548	8.58579	9.02176e-18	4.78153e-16
Genus Bacteroidetes_unclassified	3.79263	-22.0763	3.34556	-6.59867	4.14857e-11	3.66457e-10
Genus Prevotellaceae_unclassified	163.474	-27.2258	3.34018	-8.15101	3.60886e-16	6.37566e-15
Actinomyces dentalis SGB15877	141.024	28.0149	3.2955	8.50097	1.88013e-17	6.86246e-16
Actinomyces naeslundii SGB15888	36.5514	-23.7881	3.34047	-7.12119	1.06998e-12	7.10078e-12
Actinomyces sp oral taxon 170 SGB15886	7.42881	-22.3461	3.34213	-6.68617	2.29085e-11	1.23876e-10
Actinomyces sp ph3 SGB17137 group	247.887	-25.6459	3.3401	-7.67818	1.61361e-14	1.68277e-13
Actinomyces SGB17157	316.363	-29.6667	3.34009	-8.88201	6.56613e-19	3.19552e-17
Gemella SGB47116	246.931	-27.1105	3.3401	-8.11667	4.79165e-16	7.77311e-15
Streptococcus peroris SGB8084	32.3343	25.9494	3.29572	7.87367	3.44385e-15	4.19002e-14
Streptococcus infantis SGB8094	17.4025	25.0485	3.29597	7.59973	2.96739e-14	2.54847e-13
Streptococcus mitis SGB8091	11.3266	-22.9185	3.34142	-6.85892	6.93832e-12	4.05198e-11
Streptococcus mutans SGB8000	105.513	27.5026	3.29552	8.34544	7.09517e-17	2.07179e-15
Streptococcus vestibularis SGB8003	523.212	-29.9916	3.34007	-8.97934	2.72389e-19	1.98844e-17
Veillonella sp 3627 SGB6934	369.725	-27.6719	3.34008	-8.28478	1.18326e-16	2.87927e-15
Selenomonas noxia SGB5884	5.38466	23.445	3.29717	7.11064	1.15509e-12	7.33234e-12
Lachnospiraceae bacterium oral taxon 096 SGB4479	167.101	-26.5996	3.34013	-7.96364	1.67056e-15	2.43902e-14
Oribacterium sinus SGB5273	7.9095	23.9843	3.29662	7.27542	3.45352e-13	2.40102e-12
GGB4538 SGB6256	52.2665	-24.9847	3.34034	-7.47968	7.45011e-14	6.04287e-13
Porphyromonas gingivalis SGB2057	630.389	30	3.29545	9.10347	8.74897e-20	1.27735e-17
Prevotellaceae bacterium Marseille P2826 SGB1465	78.0048	-25.5412	3.34024	-7.6465	2.06517e-14	1.88446e-13
GGB79977 SGB1466	352.099	-27.6052	3.34009	-8.26483	1.39892e-16	2.91776e-15
GGB1203 SGB1568	124.463	-26.1796	3.34017	-7.8378	4.58515e-15	5.14948e-14
Prevotella intermedia SGB1560	14.459	-23.244	3.34112	-6.95695	3.47726e-12	2.11533e-11
Capnocytophaga SGB2480	65.525	26.9362	3.29557	8.17345	2.99683e-16	5.46921e-15
Leptotrichia sp oral taxon 221 SGB6050	19.5161	25.2439	3.29591	7.65915	1.8717e-14	1.82179e-13
Leptotrichia hofstadii SGB6062	11.5742	24.5111	3.29624	7.43607	1.03726e-13	7.97051e-13
Treponema denticola SGB3613	19.338	24.2076	3.29592	7.34473	2.06169e-13	1.50503e-12
Lautropia dentalis SGB13164	164.605	-26.5085	3.34014	-7.93636	2.08197e-15	2.76334e-14
Haemophilus parahaemolyticus SGB9632	9.05843	-22.6168	3.34176	-6.76795	1.30622e-11	7.33494e-11
Aggregatibacter segnis SGB9737 group	3.58447	-21.3681	3.34434	-6.38935	1.66593e-10	8.68665e-10
Diabetes status + BMI (Diabetes differences only)
There were no signficant differences with any tool following adjustment for BMI
Count input for Maaslin, LinDA and ZicoSeq
Rinse samples: Early timepoint
Diabetes status
There were no significant differences identified with Maaslin2 or ZicoSeq
LinDA
Taxon	baseMean	log2FoldChange	log2FoldChange - Standard Error	stat	pvalue	padj	reject	df
Order Propionibacteriales	22.5825	-4.29711	1.2362	-3.47606	0.00134588	0.0444139	TRUE	36
Diabetes status + BMI (Diabetes differences only)
There were no significant differences identified with ZicoSeq
LinDA
Taxon	baseMean	log2FoldChange	log2FoldChange - Standard Error	stat	pvalue	padj	reject	df
Phylum Spirochaetes	14.933	-4.29922	1.52688	-2.81568	0.0079416	0.0317664	TRUE	35
Phylum Tenericutes	12.94	-4.63338	1.47958	-3.13155	0.00350264	0.0280211	TRUE	35
Maaslin2
Taxon/Pathway	Metadata	Value	Coefficient	Standard error	N	N.not.0	p-value	q-value
Phylum Tenericutes	Diabetes	T2DM	-2.38793	0.967207	38	2	0.0185802	0.0495471
Rinse samples: Late timepoint
Diabetes status
Maaslin2
Taxon/Pathway	Metadata	Value	Coefficient	Standard error	N	N.not.0	p-value	q-value
Genus Haemophilus	Diabetes	T2DM	-4.01971	0.927899	34	32	0.000136626	0.0073778
Family Pasteurellaceae	Diabetes	T2DM	-3.13188	0.745862	34	33	0.000199601	0.00798405
Family Prevotellaceae	Diabetes	T2DM	-1.53799	0.459822	34	34	0.00211263	0.0422526
Order Pasteurellales	Diabetes	T2DM	-2.97094	0.74308	34	33	0.000352063	0.011266
Class Gammaproteobacteria	Diabetes	T2DM	-2.73327	0.763602	34	33	0.00112256	0.0291866
Phylum Bacteroidetes	Diabetes	T2DM	-1.29001	0.371422	34	34	0.00149745	0.00673851
Phylum Proteobacteria	Diabetes	T2DM	-1.88521	0.535647	34	34	0.00132109	0.00673851
LinDA
Taxon	baseMean	log2FoldChange	lfcSE	stat	pvalue	padj	reject	df
Phylum Bacteroidetes	318478	-2.41963	0.570457	-4.24157	0.000176848	0.001193	TRUE	32
Phylum Firmicutes	372720	-2.49289	0.85032	-2.9317	0.00617901	0.018537	TRUE	32
Phylum Proteobacteria	245757	-3.29157	0.803054	-4.09882	0.000265111	0.001193	TRUE	32
Order Bacteroidales	380493	-2.17857	0.615633	-3.53875	0.00125392	0.0200627	TRUE	32
Order Pasteurellales	97320.9	-4.82922	1.12754	-4.28298	0.000157173	0.00502952	TRUE	32
Genus Haemophilus	103880	-6.29821	1.41111	-4.4633	9.38153e-05	0.00506603	TRUE	32
Family Pasteurellaceae	105436	-4.69234	1.13456	-4.13582	0.000238765	0.0095506	TRUE	32
Zicoseq
Taxon	fdr.pvals	R2	taxa	prevalence
Genus Tannerella	0.040404	0.235212	g__Tannerella	0.323529
Family Tannerellaceae	0.010101	0.262852	f__Tannerellaceae	0.323529
Diabetes status + BMI (Diabetes differences only)
There were no signficant differences with any tool following adjustment for BMI

## Sheet: Table S2 (Swab, T2DM)
Swab samples: Early timepoint
Diabetes status
There were no significant differences identified with ANCOM-BC2, ALDEx2, LinDA or ZicoSeq
Maaslin2
Taxon/Pathway	Metadata	Value	Coefficient	Standard error	N	N.not.0	p-value	q-value
FOLSYN-PWY	Diabetes	T2DM	0.0497266	0.0119251	34	11	0.000216783	0.026559
PWY-6612	Diabetes	T2DM	0.0466447	0.0112934	34	11	0.000242548	0.026559
Deseq2
res1.rownames	baseMean	log2FoldChange	lfcSE	stat	pvalue	padj
Class Candidatus Saccharibacteria unclassified	19.8061	25.6885	3.20587	8.01294	1.12002e-15	7.84011e-15
Class Mollicutes	126.906	28.3365	3.20533	8.84044	9.53432e-19	1.33481e-17
Order Candidatus Saccharibacteria unclassified	28.3894	25.9642	3.20561	8.09962	5.51317e-16	4.96185e-15
Order Tissierellales	5.10243	-21.0993	3.24346	-6.50521	7.75861e-11	4.65517e-10
Order Mycoplasmatales	162.395	28.4208	3.20529	8.86683	7.52552e-19	1.35459e-17
Family Tannerellaceae	132.132	28.205	3.2053	8.79949	1.37442e-18	1.6493e-17
Family Weeksellaceae	502.579	-29.5607	3.24006	-9.12352	7.27202e-20	1.74529e-18
Family Lachnospiraceae	8.15471	22.6713	3.20647	7.07049	1.54386e-12	6.17545e-12
Family Peptoniphilaceae	5.61915	-23.4215	3.24329	-7.22152	5.14102e-13	2.46769e-12
Family Mycoplasmataceae	58.4255	27.0711	3.2054	8.44546	3.02849e-17	2.42279e-16
Genus Tannerella	122.116	27.9535	3.20531	8.72101	2.75724e-18	3.86014e-17
Genus GGB1844	429.243	-29.2785	3.24006	-9.0364	1.61916e-19	4.53364e-18
Genus Candidatus Saccharibacteria unclassified	33.8487	26.1606	3.20553	8.16108	3.32043e-16	2.3243e-15
Genus Parvimonas	5.37816	-23.5947	3.24341	-7.27466	3.473e-13	1.3892e-12
Genus Kingella	15.2086	25.0364	3.20591	7.80946	5.74327e-15	2.68019e-14
Genus Aggregatibacter	19.539	25.3848	3.20576	7.91852	2.4036e-15	1.34601e-14
Genus GGB4333	38.314	26.3309	3.2055	8.21429	2.13426e-16	1.99198e-15
Actinomyces sp ICM58 SGB17169	897.683	30	3.20523	9.35969	7.99709e-21	2.55907e-19
Actinomyces SGB17163	157.915	-26.6929	3.24015	-8.23819	1.74831e-16	1.11892e-15
Streptococcus mitis SGB8154	272.014	-27.4417	3.24009	-8.46942	2.46618e-17	2.6306e-16
GGB1144 SGB1469	214.079	-27.1141	3.24011	-8.36826	5.84759e-17	5.34637e-16
Prevotella oulorum SGB1520	137.816	28.2387	3.20529	8.81003	1.25113e-18	1.60145e-17
GGB1543 SGB2126	276.556	-27.0256	3.24009	-8.34101	7.36605e-17	5.89284e-16
Prevotella intermedia SGB1560	39.1698	-24.6817	3.24053	-7.61656	2.60521e-14	1.38945e-13
GGB1844 SGB2532	447.728	-29.989	3.24006	-9.25567	2.12889e-20	4.54162e-19
Campylobacter concisus SGB19351 group	171.736	28.6322	3.20528	8.93283	4.15235e-19	6.64376e-18
Fusobacterium nucleatum SGB6001	8.22032	24.3804	3.20631	7.60386	2.87418e-14	1.41498e-13
Fusobacterium nucleatum SGB6014	38.8056	26.556	3.20545	8.28462	1.1849e-16	8.42597e-16
Lautropia dentalis SGB13164	156.776	-26.3408	3.24015	-8.1295	4.31075e-16	2.50807e-15
Haemophilus sputorum SGB9631	1552.56	30	3.20523	9.3597	7.99616e-21	2.55907e-19
Diabetes status + BMI (Diabetes differences only)
There were no significant differences identified with ANCOM-BC2, ALDEx2, DESeq2 or LinDA
Maaslin2
Taxon/Pathway	Metadata	Value	Coefficient	Standard error	N	N.not.0	p-value	q-value
Actinomyces sp. ICM58 SGB17169	Diabetes_status	T2DM	0.0502392	0.0131082	38	4	0.000505154	0.0161649
FOLSYN-PWY	Diabetes	T2DM	0.0611231	0.0131896	34	11	6.11182e-05	0.0159685
PWY-6612	Diabetes	T2DM	0.057225	0.0125159	34	11	7.29154e-05	0.0159685
ZicoSeq
Taxon/Pathway	fdr.pvals	R2	taxa	prevalence
FOLSYN-PWY	0.00505051	0.286905	FOLSYN-PWY	0.323529
PWY-5130	0.026936	0.260222	PWY-5130	0.147059
PWY-6612	0.00505051	0.284786	PWY-6612	0.323529
Swab samples: Late timepoint
Diabetes status
There were no significant differences identified with ALDEx2
ANCOM-BC2
Taxon/Pathway	Log fold change: Intercept	Log fold change: Diabetes status - T2DM	se: Intercept	se: Diabetes status - T2DM	W: Intercept	W: Diabetes status - T2DM	p value: Intercept	p value: Diabetes status - T2DM	q-value: Intercept	q-value: Diabetes status - T2DM	Differentially abundant?: Intercept	Differentially abundant?: Diabetes status - T2DM	Passed SS filter: Intercept	Passed SS filter: Diabetes status - T2DM
Actinomyces sp ICM47 SGB17167	1.35749	-3.28775	0.138776	0.544117	9.78182	-6.04236	1.94501e-06	0.000124868	0.000112811	0.00711746	TRUE	TRUE	FALSE	FALSE
Haemophilus haemolyticus SGB9649	0.90962	-5.43158	0.183101	0.428428	4.96786	-12.6779	0.00421953	5.42671e-05	0.185865	0.00314749	FALSE	TRUE	TRUE	FALSE
Maaslin2
Taxon/Pathway	Metadata	Value	Coefficient	Standard error	N	N.not.0	p-value	q-value
Class Flavobacteriia	Diabetes	T2DM	0.106632	0.0325982	34	7	0.00256839	0.0308207
Order Flavobacteriales	Diabetes	T2DM	0.106632	0.0325982	34	7	0.00256839	0.0436626
Family Flavobacteriaceae	Diabetes	T2DM	0.110091	0.0255523	34	6	0.000146153	0.00336151
Genus Capnocytophaga	Diabetes	T2DM	0.107723	0.0250237	34	6	0.00014767	0.00383943
Genus Aggregatibacter	Diabetes	T2DM	0.0799889	0.02327	34	10	0.00164872	0.0214333
Capnocytophaga gingivalis SGB2479	Diabetes	T2DM	0.0350732	0.00986324	34	4	0.00119666	0.0255287
Capnocytophaga leadbetteri SGB2492	Diabetes	T2DM	0.0529197	0.0137161	34	4	0.000520738	0.0255287
Neisseria elongate SGB9447	Diabetes	T2DM	0.068057	0.0188016	34	5	0.00100562	0.0255287
Streptococcus gordonii SGB8053	Diabetes	T2DM	0.109883	0.0334422	34	8	0.00247079	0.0322992
Aggregatibacter sp 2125159857 SGB9733	Diabetes	T2DM	0.072411	0.0220914	34	9	0.00252337	0.0322992
LinDA
Taxon/Pathway	baseMean	log2FoldChange	lfcSE	stat	pvalue	padj	reject	df
Neisseria elongata SGB9447	1502.69	2.36923	0.58927	4.02061	0.000330516	0.021153	TRUE	32
Genus Capnocytophaga	6167.14	1.50106	0.442459	3.39255	0.00185958	0.0483492	TRUE	32
DESeq2
Taxon/Pathway	baseMean	log2FoldChange	lfcSE	stat	pvalue	padj
Class Candidatus Saccharibacteria unclassified	23.0364	-24.7203	3.34098	-7.3991	1.37109e-13	8.22655e-13
Class CFGB4967	40.954	-25.7589	3.34057	-7.71093	1.24907e-14	1.49889e-13
Order OFGB4967	46.2913	-26.1481	3.34064	-7.82728	4.98519e-15	8.47482e-14
Order Eubacteriales	9.55711	-24.0047	3.34288	-7.18084	6.9282e-13	5.88897e-12
Family Tannerellaceae	55.3536	26.7222	3.29552	8.10865	5.11857e-16	1.17727e-14
Family FGB4967	6.88365	-23.5226	3.34419	-7.03388	2.00873e-12	2.31004e-11
Genus Actinobaculum	20.0688	-25.0982	3.34162	-7.51077	5.878e-14	7.6414e-13
Genus Tannerella	39.162	26.4035	3.29567	8.01157	1.13256e-15	2.94467e-14
Genus Candidatus Saccharibacteria unclassified	8.73668	24.3039	3.29648	7.37268	1.67233e-13	1.44935e-12
Genus GGB49400	5.28793	-23.299	3.34517	-6.96498	3.2846e-12	2.13499e-11
Actinobaculum sp oral taxon 183 SGB15892	214.476	-26.9751	3.34013	-8.07607	6.6889e-16	5.8289e-15
Actinomyces massiliensis SGB15873	36.7783	-23.4838	3.34054	-7.02994	2.06629e-12	1.05036e-11
Gemella sanguinis SGB7298 group	337.317	-27.6081	3.3401	-8.26566	1.38926e-16	1.41241e-15
Gemella SGB47116	10.3456	-22.8628	3.34181	-6.84145	7.83957e-12	3.67857e-11
Streptococcus mitis SGB8154	42.7893	-24.7905	3.34047	-7.42126	1.16013e-13	7.07676e-13
GGB49400 SGB69312	7.83065	-22.4864	3.34237	-6.7277	1.72369e-11	7.51036e-11
Tannerella serpentiformis SGB2048	106.581	27.4297	3.29551	8.32337	8.55005e-17	1.04311e-15
GGB1144 SGB1468	26.6484	-24.1383	3.34073	-7.22545	4.99444e-13	2.76964e-12
Prevotella pallens SGB1564	96.9048	-25.9036	3.34023	-7.75504	8.83131e-15	5.98567e-14
Capnocytophaga gingivalis SGB2479	253.83	28.5673	3.29546	8.66868	4.37172e-18	6.66687e-17
Capnocytophaga leadbetteri SGB2492	690.103	30	3.29544	9.10348	8.74822e-20	1.7788e-18
Neisseria elongata SGB9447	908.123	30	3.09021	9.70809	2.7851e-22	1.69891e-20
Ottowia sp Marseille P4747 SGB12664	1040.91	30	3.29544	9.10349	8.74735e-20	1.7788e-18
Haemophilus sputorum SGB9631	160.182	-26.578	3.34016	-7.9571	1.76118e-15	1.3429e-14
Haemophilus haemolyticus SGB9649	8215.52	-14.2853	3.31116	-4.31429	1.60117e-05	6.51143e-05
ZicoSeq
Taxon/Pathway	fdr.pvals	R2	taxa	prevalence
Family Flavobacteriaceae	0.00505051	0.29195	f__Flavobacteriaceae	0.176471
Genus Tannerella	0.040404	0.21614	g__Tannerella	0.147059
Genus Capnocytophaga	0.020202	0.279241	g__Capnocytophaga	0.176471
Genus Aggregatibacter	0.040404	0.202624	g__Aggregatibacter	0.294118
Streptococcus gordonii SGB8053	0.0464646	0.188224	8053	0.235294
Tannerella serpentiformis SGB2048	0.0464646	0.209448	2048	0.147059
Capnocytophaga gingivalis SGB2479	0.016835	0.299913	2479	0.117647
Capnocytophaga leadbetteri SGB2492	0.016835	0.308301	2492	0.117647
Neisseria elongata SGB9447	0.010101	0.33329	9447	0.147059
Diabetes status + BMI (Diabetes differences only)
Deseq2
res2.rownames	baseMean	log2FoldChange	lfcSE	stat	pvalue	padj
P125-PWY	1.63703	21.0098	2.13351	9.84752	7.02595e-23	1.4895e-20
There were no significant differences identified with ANCOM-BC2, ALDEx2, Maaslin2, LinDA or ZicoSeq
Count input for Maaslin, LinDA and ZicoSeq
Swab samples: Early timepoint
Diabetes status
There were no significant differences identified with Maaslin2
ZicoSeq
Taxon/Pathway	fdr.pvals	R2	taxa	prevalence
Actinomyces sp ICM58 SGB17169	0.0252525	0.218619	17169	0.105263
Streptococcus gordonii SGB8053	0.0252525	0.181766	8053	0.289474
FOLSYN-PWY	0.00505051	0.247707	FOLSYN-PWY	0.323529
PWY-6612	0.00505051	0.244372	PWY-6612	0.323529
LinDA
Taxon/Pathway	baseMean	log2FoldChange	lfcSE	stat	pvalue	padj	reject	df
Actinomyces SGB17163	290.572	-4.69563	1.20264	-3.90443	0.00039809	0.0254778	TRUE	36
Diabetes status + BMI (Diabetes differences only)
Maaslin2
Taxon/Pathway	Metadata	Value	Coefficient	Standard error	N	N.not.0	p-value	q-value
Prevotella intermedia SGB1560	Diabetes	T2DM	-4.4453	1.16082	38	4	0.000509776	0.0169189
Fusobacterium nucleatum SGB6013	Diabetes	T2DM	-3.29989	0.98325	38	5	0.00191437	0.0490078
Genus Parvimonas	Diabetes	T2DM	-3.27104	0.714263	38	3	5.67171e-05	0.00317616
Family Peptoniphilaceae	Diabetes	T2DM	-3.2548	0.77782	38	3	0.000182466	0.00875836
Order Tissierellales	Diabetes	T2DM	-3.26346	0.814978	38	2	0.000308297	0.0107692
Class Tissierellia	Diabetes	T2DM	-2.89842	0.767103	38	0	0.000589653	0.00899588
ZicoSeq
Taxon/Pathway	fdr.pvals	R2	taxa	prevalence
Actinomyces sp ICM58 SGB17169	0.0505051	0.257107	17169	0.105263
FOLSYN-PWY	0.010101	0.288007	FOLSYN-PWY	0.323529
PWY-6612	0.010101	0.28373	PWY-6612	0.323529
LinDA
Taxon/Pathway	baseMean	log2FoldChange	lfcSE	stat	pvalue	padj	reject	df
Actinomyces SGB17163	339.426	-5.66687	1.40626	-4.02974	0.000286439	0.0061107	TRUE	35
Prevotella pleuritidis SGB1526	2798.69	-8.61888	2.43716	-3.53644	0.00116483	0.0186373	TRUE	35
Prevotella intermedia SGB1560	609.477	-7.85262	1.74895	-4.48991	7.4086e-05	0.0047415	TRUE	35
Fusobacterium nucleatum SGB6013	619.709	-6.3839	1.52038	-4.19889	0.000174947	0.00559831	TRUE	35
Fusobacterium nucleatum SGB6014	344.176	-5.12284	1.53868	-3.32937	0.00205896	0.0263546	TRUE	35
Class Tissierellia	29.5611	-4.82572	1.19175	-4.04929	0.000270648	0.00378907	TRUE	35
Order Tissierellales	31.1414	-6.33098	1.26651	-4.99877	1.61025e-05	0.000289845	TRUE	35
Genus Parvimonas	84.3755	-6.2781	1.10969	-5.65753	2.18378e-06	6.11459e-05	TRUE	35
Family Peptoniphilaceae	58.0711	-5.97877	1.20839	-4.94771	1.8786e-05	0.000450865	TRUE	35
NAD-BIOSYNTHESIS-II	1102.23	-2.83587	0.700073	-4.05082	0.000317113	0.0173619	TRUE	31
P124-PWY	1011.82	-2.98218	0.851694	-3.50147	0.0014274	0.0457338	TRUE	31
PWY-2201	1236.73	-3.41879	0.811316	-4.21388	0.000200914	0.0146667	TRUE	31
PWY-5855	1101.5	-2.76991	0.758135	-3.65359	0.000946845	0.0414718	TRUE	31
PWY-6803	1202.5	-2.60253	0.759262	-3.42771	0.0017383	0.0475859	TRUE	31
PWY-7761	1291.91	-3.10518	0.714997	-4.34293	0.000139675	0.0146667	TRUE	31
PWY-7883	2239.36	-2.98713	0.85528	-3.49258	0.00146181	0.0457338	TRUE	31
UDPNACETYLGALSYN-PWY	1311.09	-3.21915	0.733214	-4.39047	0.00012211	0.0146667	TRUE	31
Swab samples: Late timepoint
Diabetes status
Maaslin2
Taxon/Pathway	Metadata	Value	Coefficient	Standard error	N	N.not.0	p-value	q-value
Genus Capnocytophaga	Diabetes	T2DM	3.28165	0.929014	34	6	0.00127569	0.0331681
Family Flavobacteriaceae	Diabetes	T2DM	3.23111	0.92913	34	6	0.00147975	0.0340343
Order Lactobacillales	Diabetes	T2DM	-3.09753	0.942853	34	33	0.00247389	0.0420562
PWY.7761	Diabetes	T2DM	-1.84335	0.423866	34	1	0.000130209	0.0276044
ZicoSeq
Taxon/Pathway	fdr.pvals	R2	taxa	prevalence
Capnocytophaga gingivalis SGB2479	0.013468	0.276231	2479	0.117647
Capnocytophaga leadbetteri SGB2492	0.010101	0.301735	2492	0.117647
Neisseria elongata SGB9447	0.013468	0.252573	9447	0.147059
Genus Alloprevotella	0.030303	0.186212	g__Alloprevotella	0.264706
Genus Tannerella	0.0479798	0.186249	g__Tannerella	0.147059
Genus Capnocytophaga	0.010101	0.279808	g__Capnocytophaga	0.176471
Genus Aggregatibacter	0.010101	0.235506	g__Aggregatibacter	0.294118
Family Flavobacteriaceae	0.010101	0.26253	f__Flavobacteriaceae	0.176471
P125-PWY	0.0479798	0.268518	P125-PWY	0.272727
PANTOSYN-PWY	0.0479798	0.256473	PANTOSYN-PWY	0.272727
PWY-6608	0.0479798	0.285784	PWY-6608	0.181818
THISYNARA-PWY	0.0479798	0.243875	THISYNARA-PWY	0.333333
LinDA
Taxon/Pathway	baseMean	log2FoldChange	lfcSE	stat	pvalue	padj	reject	df
Phylum Firmicutes	945105	-5.53143	1.67821	-3.29602	0.00240449	0.014427	TRUE	32
Order Lactobacillales	971586	-5.19	1.43302	-3.62173	0.00100019	0.0170032	TRUE	32
Family Flavobacteriaceae	12.2048	5.26687	1.43188	3.6783	0.000856557	0.0197008	TRUE	32
Capnocytophaga gingivalis SGB2479	79.0325	4.21985	1.20597	3.49913	0.00139599	0.0243181	TRUE	32
Capnocytophaga leadbetteri SGB2492	79.0325	4.91372	1.33518	3.68018	0.00085214	0.0243181	TRUE	32
Neisseria elongata SGB9447	79.0325	5.9327	1.42096	4.17514	0.000213587	0.0136696	TRUE	32
Aggregatibacter sp 2125159857 SGB9733	212.638	6.0649	1.749	3.46764	0.00151988	0.0243181	TRUE	32
Diabetes status + BMI (Diabetes differences only)
LinDA
Taxon/Pathway	baseMean	log2FoldChange	lfcSE	stat	pvalue	padj	reject	df
Gemella sanguinis SGB7298 group	834.861	-7.74845	1.82107	-4.25489	0.000179029	0.00504974	TRUE	31
Gemella SGB47116	551.124	-6.72847	1.51805	-4.4323	0.000108472	0.00504974	TRUE	31
Gemella haemolysans SGB7285 group	2125.62	-7.45722	2.39588	-3.11252	0.00396802	0.0362791	TRUE	31
Streptococcus mitis SGB8154	381.37	-5.38344	1.47477	-3.65036	0.000955177	0.0152828	TRUE	31
GGB49400 SGB69312	422.171	-5.47935	1.73572	-3.15683	0.00353962	0.0362791	TRUE	31
GGB1144 SGB1468 SGB1468	423.357	-5.3137	1.67389	-3.17447	0.00338161	0.0362791	TRUE	31
Prevotella pallens SGB1564	504.409	-6.54688	1.57549	-4.15545	0.000236707	0.00504974	TRUE	31
Family Flavobacteriaceae	12.9467	5.65226	1.68487	3.35472	0.00210966	0.0485223	TRUE	31
Maaslin2
Taxon/Pathway	Metadata	Value	Coefficient	Standard error	N	N.not.0	p-value	q-value
feature	metadata	value	coef	stderr	N	N.not.0	pval	qval
Genus Capnocytophaga	Diabetes	T2DM	4.18759	1.08642	34	6	0.000546486	0.0284173
Family Flavobacteriaceae	Diabetes	T2DM	4.06653	1.09267	34	6	0.000786653	0.036186
ZicoSeq
Taxon/Pathway	fdr.pvals	R2	taxa	prevalence
Granulicatella adiacens SGB8249	0.020202	0.29854	8249	0.117647
Streptococcus gordonii SGB8053	0.020202	0.270328	8053	0.235294
Class Flavobacteriia	0.020202	0.207822	c__Flavobacteriia	0.205882
Family Flavobacteriaceae	0.040404	0.242655	f__Flavobacteriaceae	0.176471

## Sheet: Table S3 (Swab, T2DM =D)
Swab samples: Early timepoint, equal depth subset
Diabetes status
There were no significant differences identified with Maaslin2, ANCOM-BC2, ALDEx-2, LinDA, ZicoSeq
Deseq2
res1.rownames	baseMean	log2FoldChange	lfcSE	stat	pvalue	padj
Actinobaculum sp. oral taxon 183 SGB15892	9205.41	13.5507	2.91527	4.64817	3.34894e-06	0.000154051
Genus Actinobaculum	5319.3	14.9154	2.94724	5.06079	4.17513e-07	8.35026e-06
Diabetes status + BMI (Diabetes differences only)
There were no significant differences identified with Maaslin2, ANCOM-BC2, ALDEx-2, DESeq2, LinDA, ZicoSeq
Swab samples: Late timepoint, equal depth subset
Diabetes status
There were no significant differences identified with Maaslin2, ALDEx-2, LinDA, ZicoSeq
ANCOM-BC2
Taxon/Pathway	Log fold change: Intercept	Log fold change: Diabetes status - T2DM	se: Intercept	se: Diabetes status - T2DM	W: Intercept	W: Diabetes status - T2DM	p value: Intercept	p value: Diabetes status - T2DM	q-value: Intercept	q-value: Diabetes status - T2DM	Differentially abundant?: Intercept	Differentially abundant?: Diabetes status - T2DM	Passed SS filter: Intercept	Passed SS filter: Diabetes status - T2DM
Haemophilus haemolyticus 9649	0.922621	-4.25982	0.303697	0.471772	3.03796	-9.02941	0.038479	0.000833317	1	0.0449991	FALSE	TRUE	TRUE	FALSE
Deseq2
res1.rownames	baseMean	log2FoldChange	lfcSE	stat	pvalue	padj
Tannerella serpentiformis SGB2048	323.959	10.0916	2.97064	3.39711	0.000681017	0.0153229
Neisseria elongata SGB9447	2581.99	30	2.86074	10.4868	9.9337e-26	4.47016e-24
Haemophilus haemolyticus SGB9649	9202.34	-9.25742	2.93607	-3.153	0.00161604	0.0242406
Genus Tannerella	151.588	10.0537	2.9816	3.37192	0.000746453	0.016422
Family Tannerellaceae	153.262	10.3248	2.90974	3.54837	0.000387627	0.00775254
Diabetes status + BMI (Diabetes differences only)
There were no significant differences identified with Maaslin2, ANCOM-BC2, ALDEx2, DESeq2, LinDA, ZicoSeq
Count input for Maaslin, LinDA and ZicoSeq
Swab samples: Early timepoint, equal depth
Diabetes status
There were no significant differences identified with Maaslin2, LinDA, ZicoSeq
Diabetes status + BMI (Diabetes differences only)
There were no significant differences identified with Maaslin2, LinDA, ZicoSeq
Swab samples: Late timepoint, equal depth
Diabetes status
There were no significant differences identified with Maaslin2, LinDA, ZicoSeq
Diabetes status + BMI (Diabetes differences only)
There were no significant differences identified with Maaslin2, LinDA
ZicoSeq
Taxon/Pathway	fdr.pvals	R2	taxa	prevalence
Streptococcus gordonii SGB8053	0.030303	0.279693	8053	0.363636	22344	0	0	0	0	46994	0	45468	6784	0	0	0	0	0	0	0	0	42688	3373	4429	49179	0

## Sheet: Table S4 (Rinse, Timepoint)
Rinse samples: Timepoint
Whole cohort
There were no significant differences identified with ALDEx2, Maaslin2, LinDA or ZicoSeq
ANCOM-BC2
Taxon/Pathway	Log fold change: Intercept	Log fold change: Timepoint - Late	se: Intercept	se: Timepoint - Late	W: Intercept	W: Timepoint - Late	p value: Intercept	p value: Timepoint - Late	q-value: Intercept	q-value: Timepoint - Late	Differentially abundant?: Intercept	Differentially abundant?: Timepoint - Late	Passed SS filter: Intercept	Passed SS filter: Timepoint - Late
Family FGB76125	-0.388999	0.225706	0.408696	0.0365086	-0.951805	6.18226	0.377947	0.000823911	1	0.0321325	FALSE	TRUE	TRUE	FALSE
Gemella SGB7284 7284	0.751108	-1.87048	0.557066	0.12029	1.34833	-15.5498	0.219548	1.09932e-06	1	0.000140712	FALSE	TRUE	TRUE	FALSE
PWY4LZ-257	-0.679289	-0.455548	0.11193	0.0465217	-6.06888	-9.79215	5.59503e-05	4.49158e-07	0.0106865	0.000112289	TRUE	TRUE	TRUE	FALSE
DESeq2
Taxon/Pathway	baseMean	log2FoldChange	lfcSE	stat	pvalue	padj
Lancefieldella parvula SGB966	2116.21	11.9385	1.69	7.06421	1.6153e-12	2.06758e-10
Actinobaculum sp oral taxon 183 SGB15892	3953.97	9.23657	3.04199	3.03636	0.0023945	0.00875703
Actinomyces graevenitzii SGB17130 group	1584.18	10.583	2.26729	4.66768	3.04618e-06	2.99931e-05
Actinomyces oris SGB15878	3450.49	3.23611	1.26874	2.55064	0.0107525	0.0344745
Actinomyces SGB17132	205.066	12.8641	3.04658	4.22247	2.41636e-05	0.000147283
Actinomyces sp. ICM58 SGB17169	1512.49	14.1287	3.04586	4.63864	3.50707e-06	3.00899e-05
Actinomyces SGB17163	500.332	11.7325	3.04654	3.8511	0.000117588	0.000627137
Actinomyces SGB17168	2349.17	15.783	3.04595	5.18163	2.19954e-07	3.51926e-06
Actinomyces sp. HMSC035G02 SGB17158 group	786.717	16.2522	3.04595	5.33569	9.51825e-08	2.03056e-06
GGB12785 SGB19823	349.887	17.1037	3.04976	5.60821	2.04431e-08	8.72238e-07
Candidatus Nanosynsacchari sp. TM7 ANC 38 39 G1 1 SGB19882	219.683	11.6768	3.04399	3.83602	0.000125042	0.000640216
Gemella SGB47116	429.421	10.1001	3.04572	3.31616	0.000912624	0.00353988
Streptococcus cristatus SGB97158	778.977	13.9067	3.04405	4.56849	4.91242e-06	3.69876e-05
Streptococcus sanguinis SGB8047 group	9107.53	5.20954	1.05673	4.92989	8.22754e-07	1.09053e-05
Streptococcus infantis SGB8095	7502.45	2.76699	1.12669	2.45586	0.0140547	0.0438781
Streptococcus mitis SGB8154	3157.91	15.8848	3.04532	5.21615	1.82681e-07	3.34046e-06
Streptococcus salivarius SGB8007 group	3545.6	5.08246	1.55807	3.26203	0.00110619	0.00416448
Dialister invisus SGB5825 group	406.647	13.0462	3.04278	4.2876	1.80612e-05	0.000115592
Megasphaera micronuciformis SGB5868	3346.18	7.36935	1.60226	4.59934	4.23833e-06	3.39066e-05
Selenomonas SGB5880	620.004	8.55967	3.0438	2.81216	0.00492096	0.0170239
Porphyromonas SGB2038	119.584	17.1454	3.04848	5.62425	1.86313e-08	8.72238e-07
Tannerella forsythia SGB2053	329.112	14.1344	3.04784	4.63752	3.52616e-06	3.00899e-05
Tannerella serpentiformis SGB2048	203.442	11.3145	3.04466	3.71617	0.000202262	0.00095887
GGB1144 SGB1469	3005.13	7.75328	3.04054	2.54997	0.0107733	0.0344745
Alloprevotella SGB1483	3537.49	10.1875	3.0415	3.34949	0.000809608	0.00345433
GGB1203 SGB1568	187.489	13.769	3.04783	4.51762	6.25375e-06	4.44711e-05
GGB1843 SGB2524	73.9169	7.93676	3.04641	2.60528	0.00917991	0.0309218
Capnocytophaga gingivalis SGB2479	173.421	10.1606	3.04437	3.3375	0.000845346	0.00349046
Capnocytophaga granulosa SGB2483	584.225	14.828	3.04848	4.86407	1.14998e-06	1.29464e-05
Capnocytophaga leadbetteri SGB2492	255.112	10.9374	3.04184	3.59564	0.000323598	0.0014793
Capnocytophaga ochracea SGB2497	235.182	11.6136	3.04593	3.81282	0.00013739	0.00067638
Campylobacter rectus SGB19315	245.079	14.7985	3.04911	4.85338	1.21373e-06	1.29464e-05
Leptotrichia buccalis SGB6058	51.4427	16.7172	3.04976	5.48149	4.21761e-08	1.34964e-06
Treponema denticola SGB3613	116.448	13.5657	3.04974	4.44815	8.66119e-06	5.83491e-05
Cardiobacterium hominis SGB9418	247.756	12.6881	3.04593	4.1656	3.10531e-05	0.000180673
Kingella denitrificans SGB9437	301.132	15.0016	3.0472	4.92307	8.51975e-07	1.09053e-05
Kingella bonacorsii SGB9422	326.454	10.1017	3.03999	3.32292	0.00089081	0.00353988
Neisseria elongata SGB9447	1238.58	11.529	2.90605	3.96724	7.2709e-05	0.000404641
Neisseria sicca SGB9467 group	16225.6	3.73141	1.10125	3.38836	0.000703131	0.00310347
Haemophilus haemolyticus SGB9649	10027.4	6.02183	2.06643	2.91412	0.00356693	0.0126824
Haemophilus haemolyticus SGB9652	2457.09	16.5812	3.04783	5.44033	5.31812e-08	1.36144e-06
Class Coriobacteriia	2644.5	10.4317	1.35274	7.71151	1.24336e-14	2.85973e-13
Class Bacteroidia	317681	-0.816238	0.310989	-2.62465	0.00867373	0.0239016
Class CFGB570	938.324	7.569	2.25668	3.35404	0.000796416	0.00457939
Class Candidatus Nanosyncoccalia	660.572	14.1355	3.04343	4.64461	3.40717e-06	3.91824e-05
Class Candidatus Saccharimonia	161.048	10.6381	3.04403	3.49474	0.000474522	0.003638
Class CFGB1764	115.312	7.91039	3.04377	2.59888	0.00935282	0.0239016
Class Clostridia	1922.94	3.58361	1.2254	2.92445	0.00345068	0.0142801
Class Erysipelotrichia	131.238	8.78035	3.04466	2.88385	0.00392845	0.0142801
Class Fusobacteriia	17336.7	-1.16726	0.47546	-2.45502	0.0140878	0.032402
Class Epsilonproteobacteria	2039.96	2.64807	0.928535	2.85188	0.00434611	0.0142801
Order Corynebacteriales	3181.47	6.67125	1.4091	4.73441	2.19697e-06	2.2702e-05
Order Coriobacteriales	2721.62	10.7204	1.40185	7.6473	2.0525e-14	6.36276e-13
Order OFGB570	816.093	7.3721	2.47606	2.97735	0.0029075	0.0128761
Order Candidatus Nanogingivales	775.255	14.4718	3.04343	4.75511	1.98336e-06	2.2702e-05
Order Candidatus Saccharimonales	120.659	10.3041	3.04403	3.38502	0.000711722	0.00441267
Order OFGB1764	140.883	8.84742	3.04391	2.9066	0.00365384	0.0129649
Order Eubacteriales	1837.25	3.86959	1.33559	2.89729	0.00376401	0.0129649
Order Erysipelotrichales	133.941	9.65672	3.04466	3.17169	0.00151555	0.00783033
Order Cardiobacteriales	130.903	10.5376	3.04403	3.46174	0.000536696	0.00415939
Family Corynebacteriaceae	3459.6	6.74857	1.39152	4.84977	1.23605e-06	1.78007e-05
Family Atopobiaceae	2251.37	10.1313	1.42154	7.12699	1.02589e-12	4.00096e-11
Family Tannerellaceae	321.528	11.8603	3.04214	3.89866	9.67264e-05	0.000754466
Family FGB570	816.873	7.51984	2.28549	3.29025	0.00100098	0.00472505
Family Candidatus Nanogingivalaceae	785.84	14.698	3.04343	4.82942	1.36928e-06	1.78007e-05
Family Candidatus Sacchiramonaceae	124.116	10.1062	3.04403	3.31999	0.000900191	0.00472505
Family FGB1764	127.299	9.41204	3.0442	3.0918	0.00198949	0.007759
Family Lachnospiraceae	1267.96	8.35933	2.1172	3.9483	7.87098e-05	0.000754466
Family Erysipelotrichaceae	147.154	9.94417	3.04466	3.2661	0.0010904	0.00472505
Family Fusobacteriaceae	13001.2	-1.17046	0.463647	-2.52446	0.0115877	0.0410838
Family Campylobacteraceae	2052.47	2.31621	0.951144	2.43519	0.0148841	0.0483734
Family Cardiobacteriaceae	165.74	10.554	3.04403	3.46711	0.000526096	0.00341963
Genus Actinobaculum	8054.22	8.61326	3.0413	2.8321	0.00462435	0.0147979
Genus Corynebacterium	3575.99	6.50719	1.40272	4.63897	3.50145e-06	2.80116e-05
Genus Lancefieldella	1950.9	10.3134	1.40078	7.36266	1.80283e-13	8.6536e-12
Genus Tannerella	342.913	12.181	3.04214	4.00409	6.2256e-05	0.000351336
Genus GGB1203	138.825	13.1034	3.04783	4.29924	1.71386e-05	0.000117522
Genus GGB12785	770.622	14.9611	3.04405	4.91487	8.88411e-07	8.52875e-06
Genus Candidatus Nanosynsacchari	141.568	10.5357	3.04403	3.4611	0.00053798	0.00198639
Genus GGB4538	107.582	11.118	3.04568	3.6504	0.000261828	0.00106307
Genus Lachnospiraceae unclassified	89.9551	15.3338	3.04976	5.02786	4.95994e-07	5.95193e-06
Genus Selenomonas	687.654	9.50678	3.03992	3.12731	0.00176414	0.00604847
Genus Dialister	427.41	12.0692	3.04278	3.96651	7.29339e-05	0.000351336
Genus Megasphaera	2715.07	7.39288	1.43982	5.1346	2.8275e-07	4.52401e-06
Genus Kingella	431.048	10.2763	1.80226	5.70189	1.18489e-08	2.84373e-07
Genus Campylobacter	1946.89	2.37406	0.927284	2.56023	0.0104603	0.031381
Genus Cardiobacterium	162.027	11.1003	3.04403	3.64657	0.000265768	0.00106307
Genus Treponema	360.273	12.0816	3.04656	3.96565	7.31951e-05	0.000351336
PWY-6897	34.285	1.60609	0.442031	3.63344	0.000279663	0.0427885
T2DM
There were no significant differences identified with ALDEx2, Maaslin2 and LinDA
ANCOM-BC2
Taxon/Pathway	Log fold change: Intercept	Log fold change: Timepoint - Late	se: Intercept	se: Timepoint - Late	W: Intercept	W: Timepoint - Late	p value: Intercept	p value: Timepoint - Late	q-value: Intercept	q-value: Timepoint - Late	Differentially abundant?: Intercept	Differentially abundant?: Timepoint - Late	Passed SS filter: Intercept	Passed SS filter: Timepoint - Late
Genus GGB1843	-2.37203	2.71586	0.64447	0.0547171	-3.68058	49.6347	0.0347432	1.80086e-05	1	0.00131463	FALSE	TRUE	TRUE	FALSE
Tannerella serpentiformis SGB2048	-1.34541	1.24962	0.353781	0.093071	-3.80295	13.4266	0.0125904	4.10211e-05	1	0.00742482	FALSE	TRUE	TRUE	FALSE
Capnocytophaga leadbetteri SGB2492	-1.09277	1.21336	0.55156	0.0938104	-1.98123	12.9342	0.0880224	3.83879e-06	1	0.00069866	FALSE	TRUE	TRUE	FALSE
DENOVOPURINE2-PWY	-0.726139	0.14226	0.196288	0.00219155	-3.69936	64.913	0.0140087	1.64264e-08	1	4.18873e-06	FALSE	TRUE	FALSE	FALSE
FOLSYN-PWY	-0.196065	0.249541	0.233042	0.00218341	-0.84133	114.29	0.438537	9.72554e-10	1	2.50919e-07	FALSE	TRUE	TRUE	FALSE
GOLPDLCAT-PWY	-0.713545	-0.27178	0.293602	0.00228726	-2.43032	-118.823	0.0719564	3.00845e-08	1	7.5813e-06	FALSE	TRUE	TRUE	FALSE
P124-PWY	-0.887978	0.395346	0.227423	0.00231816	-3.90453	170.543	0.0174745	7.09106e-09	1	1.81531e-06	FALSE	TRUE	TRUE	FALSE
P4-PWY	-0.488716	-0.0189899	0.226654	0.00191052	-2.15622	-9.93967	0.074464	5.99526e-05	1	0.0147483	FALSE	TRUE	TRUE	FALSE
PWY-5367	0.187431	-0.625651	0.304666	0.00248584	0.615202	-251.685	0.557884	4.12686e-15	1	1.08536e-12	FALSE	TRUE	FALSE	FALSE
PWY-5675	-0.26661	-0.155535	0.465978	0.00247542	-0.572152	-62.8318	0.591982	1.93299e-08	1	4.89046e-06	FALSE	TRUE	FALSE	FALSE
PWY-5971	-0.227847	0.0297785	0.131231	0.0018743	-1.73623	15.8878	0.133203	3.94577e-06	1	0.000982496	FALSE	TRUE	TRUE	FALSE
PWY-6284	-0.226033	-0.2286	0.149804	0.0020121	-1.50886	-113.612	0.182067	3.1349e-11	1	8.18208e-09	FALSE	TRUE	TRUE	FALSE
PWY-6606	-0.23972	-1.13339	0.364045	0.00384453	-0.658488	-294.806	0.546198	7.94283e-10	1	2.05719e-07	FALSE	TRUE	FALSE	FALSE
PWY-6612	-0.209211	0.285964	0.27166	0.00226925	-0.770121	126.017	0.47602	5.96855e-10	1	1.55182e-07	FALSE	TRUE	TRUE	FALSE
PWY-7187	-0.725756	0.142883	0.244461	0.00227034	-2.9688	62.9348	0.0312003	1.91723e-08	1	4.86977e-06	FALSE	TRUE	FALSE	FALSE
PWY-7254	-0.061879	-0.588482	0.252992	0.00283276	-0.244589	-207.741	0.818809	3.22101e-09	1	8.27799e-07	FALSE	TRUE	TRUE	FALSE
PWY-7456	-0.809056	0.035202	0.216252	0.00191616	-3.74127	18.3711	0.0200989	5.16513e-05	1	0.0127579	FALSE	TRUE	TRUE	FALSE
PWY0-781	-0.491617	-0.0196648	0.212832	0.00190673	-2.30988	-10.3134	0.0602785	4.85614e-05	1	0.0120432	FALSE	TRUE	TRUE	FALSE
PWY3O-4107	0.586144	-0.544417	0.354415	0.00270404	1.65383	-201.335	0.149246	1.01302e-12	1	2.65412e-10	FALSE	TRUE	TRUE	FALSE
PWY4LZ-257	-0.580475	-0.433185	0.196897	0.00245606	-2.94811	-176.374	0.0601159	4.019e-07	1	0.000100475	FALSE	TRUE	TRUE	FALSE
TCA	-0.148462	-0.758189	0.218468	0.00358857	-0.679559	-211.279	0.545521	2.33813e-07	1	5.86872e-05	FALSE	TRUE	TRUE	FALSE
DESeq2
Taxon/Pathway	baseMean	log2FoldChange	lfcSE	stat	pvalue	padj
Phylum Candidatus Absconditabacteria	466.976	14.8251	3.1477	4.70982	2.47939e-06	2.47939e-05
Phylum Spirochaetes	1407.03	11.5999	3.13079	3.7051	0.000211308	0.00105654
Class Coriobacteriia	5529.68	5.39489	1.79965	2.99775	0.00271982	0.00849943
Class CFGB494	479.052	12.3913	3.15583	3.9265	8.6192e-05	0.0005387
Class Flavobacteriia	12718.6	6.16759	1.79185	3.44203	0.000577361	0.00240567
Class Candidatus Absconditabacteria unclassified	412.787	14.4602	3.1477	4.5939	4.35035e-06	3.62529e-05
Class Candidatus Nanosyncoccalia	1202.99	13.907	3.02439	4.59829	4.25981e-06	3.62529e-05
Class CFGB1764	232.61	-16.0774	3.15584	-5.0945	3.49672e-07	8.74179e-06
Class Tissierellia	388.175	10.1087	3.1301	3.22951	0.00124001	0.00442862
Class Spirochaetia	1822.96	9.02163	2.44383	3.6916	0.00022285	0.00111425
Order Coriobacteriales	6298.27	5.56627	1.92298	2.89461	0.00379632	0.0173546
Order Bacteroidales	445082	-2.16228	0.794418	-2.72184	0.00649201	0.025968
Order OFGB494	163.327	11.3633	3.15583	3.60075	0.000317301	0.00253841
Order Flavobacteriales	4689.98	6.30741	1.98397	3.17919	0.00147688	0.00787668
Order Candidatus Absconditabacteria unclassified	134.251	13.7764	3.1477	4.37665	1.20515e-05	0.000192824
Order Candidatus Nanogingivales	1197.29	12.7894	3.14771	4.06308	4.84302e-05	0.000516589
Order OFGB1764	226.239	-15.8054	3.15584	-5.0083	5.49143e-07	1.75726e-05
Order Veillonellales	226079	-2.02655	0.828855	-2.445	0.0144853	0.0421391
Order Tissierellales	538.027	10.1555	3.12973	3.24487	0.00117505	0.00752034
Order Neisseriales	252218	-1.81867	0.736757	-2.46848	0.013569	0.0421391
Order Pasteurellales	88154.2	-2.81608	1.10847	-2.54052	0.0110689	0.039356
Family Corynebacteriaceae	6088.74	11.4882	2.08949	5.49811	3.8389e-08	1.53556e-06
Family Prevotellaceae	364656	-1.87344	0.739617	-2.53298	0.0113096	0.0411258
Family Tannerellaceae	1051.38	9.99194	2.5968	3.84778	0.000119191	0.000681093
Family FGB494	425.58	12.4175	3.15583	3.93478	8.32727e-05	0.000555151
Family Flavobacteriaceae	4932.53	10.8992	2.14313	5.08565	3.66377e-07	5.55854e-06
Family Candidatus Absconditabacteria unclassified	182.883	14.0575	3.1477	4.46595	7.9715e-06	7.9715e-05
Family Candidatus Nanogingivalaceae	1048.16	13.0884	3.14771	4.15807	3.20953e-05	0.000256763
Family FGB1764	251.883	-15.972	3.15584	-5.06108	4.1689e-07	5.55854e-06
Family Peptoniphilaceae	499.077	10.5065	3.1302	3.3565	0.000789361	0.00315744
Family Leptotrichiaceae	3834.59	6.5518	1.887	3.47207	0.000516462	0.00258231
Family Treponemataceae	1544.03	9.93544	2.89149	3.43609	0.000590168	0.00262297
Genus Tannerella	1022.42	10.2222	2.6333	3.88189	0.000103648	0.00079957
Genus GGB1022	370.254	12.7892	3.15583	4.05256	5.06607e-05	0.000455947
Genus GGB1203	236.568	-14.0886	3.15583	-4.4643	8.03292e-06	0.000108444
Genus Capnocytophaga	4237.89	11.8016	2.32061	5.08559	3.66485e-07	1.97902e-05
Genus GGB4937	161.108	14.3399	3.15584	4.54393	5.52149e-06	0.000108444
Genus GGB12785	1631.02	13.2488	3.14772	4.20902	2.56479e-05	0.000276997
Genus Parvimonas	732.888	11.028	3.12869	3.52481	0.000423791	0.00286059
Genus Leptotrichia	1386.6	10.9808	2.43333	4.51265	6.40228e-06	0.000108444
Genus Treponema	1239.88	10.5557	3.12781	3.37478	0.000738742	0.00443245
Lancefieldella rimae SGB985	303.014	-8.22554	3.15528	-2.60691	0.00913634	0.0355302
Actinomyces sp. oral taxon 448 SGB15872	1184.53	13.5177	3.15582	4.28341	1.84052e-05	0.00015686
Actinomyces oris SGB15878	3204.57	8.00225	2.37881	3.36398	0.000768273	0.00325934
Actinomyces SGB17168	2040.12	13.719	3.13735	4.37278	1.22672e-05	0.000132108
GGB4937 SGB6891	261.561	14.3795	3.15584	4.55647	5.202e-06	9.91676e-05
GGB12785 SGB19827	1002.12	13.4793	3.15584	4.27123	1.944e-05	0.00015686
Gemella SGB7284	197.138	12.5334	3.15583	3.9715	7.14201e-05	0.000476134
Gemella haemolysans SGB7285 group	1593.5	11.5677	3.14194	3.6817	0.000231684	0.00108119
Streptococcus gordonii SGB8053	663.623	11.3771	3.1308	3.63393	0.000279142	0.00126064
Streptococcus sanguinis SGB8047 group	6900.87	8.41197	1.97324	4.26303	2.01677e-05	0.00015686
Streptococcus infantis SGB8095	7835.3	10.0323	1.90788	5.25833	1.45371e-07	6.784e-06
Streptococcus mutans SGB8000	1256.39	20.9166	3.16487	6.60901	3.86911e-11	5.41676e-09
Selenomonas sputigena SGB5898 group	186.799	-14.0503	3.15583	-4.45219	8.50008e-06	9.91676e-05
Parvimonas micra SGB6653	614.567	11.6803	3.13081	3.73076	0.000190904	0.000921605
Catonella massiliensis SGB4498	139.936	-8.46106	3.15608	-2.68088	0.00734299	0.029372
Eubacterium sulci SGB3934 group	843.468	-13.9964	3.13081	-4.47053	7.80258e-06	9.91676e-05
Porphyromonas SGB2038	193.609	14.3747	3.14771	4.5667	4.95455e-06	9.91676e-05
Tannerella serpentiformis SGB2048	369.616	12.1941	3.12286	3.90477	9.43137e-05	0.000550163
Prevotella maculosa SGB1524	82.8257	11.8289	3.15583	3.74827	0.000178059	0.000890297
GGB1203 SGB1568	204.734	-14.3654	3.15583	-4.55201	5.31356e-06	9.91676e-05
Prevotella intermedia SGB1560	810.024	-8.55042	3.15616	-2.70913	0.00674609	0.027778
Capnocytophaga gingivalis SGB2479	414.432	10.5824	3.13089	3.38001	0.000724842	0.00317118
Capnocytophaga granulosa SGB2483	2446.75	15.6246	3.1477	4.96382	6.91213e-07	2.41925e-05
Capnocytophaga leadbetteri SGB2492	628.29	10.8777	2.87193	3.78758	0.000152124	0.000797719
Leptotrichia hongkongensis SGB6059	235.143	12.1819	3.15583	3.86012	0.000113329	0.000634644
Leptotrichia buccalis SGB6058	142.299	14.2115	3.13963	4.52649	5.99723e-06	9.91676e-05
Fusobacterium nucleatum SGB6013	2226.25	-8.05749	3.12161	-2.5812	0.00984586	0.0372546
Treponema denticola SGB3613	237.431	12.5626	3.15583	3.98075	6.86995e-05	0.000476134
Treponema lecithinolyticum SGB3587	592.049	14.1076	3.15583	4.47033	7.80973e-06	9.91676e-05
Cardiobacterium SGB9419	137.827	12.4145	3.15584	3.93381	8.36106e-05	0.000532068
Kingella denitrificans SGB9437	656.826	11.8359	3.12723	3.78478	0.000153846	0.000797719
Kingella bonacorsii SGB9422	349.19	13.6154	3.15582	4.31438	1.60054e-05	0.000156711
Neisseria elongata SGB9447	2803.45	12.1213	2.71002	4.47278	7.72082e-06	9.91676e-05
Neisseria sp. oral taxon 014 SGB9463	3655.63	11.9297	2.7719	4.30379	1.67904e-05	0.000156711
Neisseria sicca SGB9467 group	3661.04	15.9437	2.70436	5.89555	3.73439e-09	2.61407e-07
Lautropia mirabilis SGB13165	2396.48	11.4522	2.73806	4.18258	2.88215e-05	0.000212369
Haemophilus haemolyticus SGB9649	189.197	12.3715	3.15582	3.92022	8.8467e-05	0.000538495
ZicoSeq
Taxon/Pathway	fdr.pvals	R2	taxa	prevalence
Order Actinomycetales	0.047138	0.0439918	Order Actinomycetales	1
Order Corynebacteriales	0.047138	0.176801	Order Corynebacteriales	0.5
Order Cardiobacteriales	0.047138	0.229783	Order Cardiobacteriales	0.3
Family Actinomycetaceae	0.043771	0.0588093	Family Actinomycetaceae	1
Family Corynebacteriaceae	0.0454545	0.186268	Family Corynebacteriaceae	0.5
Family Tannerellaceae	0.043771	0.224632	Family Tannerellaceae	0.45
Family Flavobacteriaceae	0.043771	0.218734	Family Flavobacteriaceae	0.5
Controls
There were no significant differences identified with Maaslin2, ALDEx2, LinDA, ZicoSeq
ANCOM-BC2
Taxon/Pathway	Log fold change: Intercept	Log fold change: Timepoint - Late	se: Intercept	se: Timepoint - Late	W: Intercept	W: Timepoint - Late	p value: Intercept	p value: Timepoint - Late	q-value: Intercept	q-value: Timepoint - Late	Differentially abundant?: Intercept	Differentially abundant?: Timepoint - Late	Passed SS filter: Intercept	Passed SS filter: Timepoint - Late
Order Bifidobacteriales	-0.838738	0.76588	0.653794	0.0799487	-1.28288	9.57964	0.268825	0.000663507	1	0.0205687	FALSE	TRUE	TRUE	FALSE
Family Bifidobacteriaceae	-0.785457	0.716778	0.672696	0.0128676	-1.16763	55.7042	0.307811	6.21823e-07	1	2.36293e-05	FALSE	TRUE	TRUE	FALSE
Family FGB76125	-0.292025	0.349951	0.453039	0.0126059	-0.644592	27.7608	0.547595	1.13533e-06	1	4.20072e-05	FALSE	TRUE	TRUE	FALSE
Genus Actinobaculum	-0.38635	-0.61019	0.935374	0.0246882	-0.413044	-24.7158	0.689242	1.3935e-09	1	6.68879e-08	FALSE	TRUE	TRUE	FALSE
Genus GGB1088	0.307113	-0.35943	0.479891	0.0241892	0.639965	-14.8591	0.550365	2.49745e-05	1	0.0011738	FALSE	TRUE	TRUE	FALSE
Genus Tannerella	0.112869	-0.980153	0.479139	0.0261563	0.235566	-37.4729	0.819688	2.82224e-10	1	1.3829e-08	FALSE	TRUE	TRUE	FALSE
Genus GGB79977	-0.0613872	-0.326975	0.536953	0.024616	-0.114325	-13.283	0.913429	4.32319e-05	1	0.00198867	FALSE	TRUE	TRUE	FALSE
Actinobaculum sp oral taxon 183 SGB15892	-0.29087	-0.432825	0.895489	0.0417096	-0.324817	-10.3771	0.752743	2.62724e-06	1	0.00030476	FALSE	TRUE	TRUE	FALSE
Actinomyces SGB17132	0.587368	-0.632203	0.43878	0.04162	1.33864	-15.1899	0.217481	3.49519e-07	1	4.22918e-05	FALSE	TRUE	TRUE	FALSE
Actinomyces SGB17168	-0.789568	0.743312	0.787332	0.042143	-1.00284	17.6379	0.354653	2.13228e-06	1	0.00025161	FALSE	TRUE	TRUE	FALSE
GGB12785 SGB19827	-0.437489	0.702498	0.576526	0.0422749	-0.758836	16.6174	0.476693	3.02982e-06	1	0.00034843	FALSE	TRUE	TRUE	FALSE
Gemella SGB7284	0.83479	-1.81044	0.633049	0.0434168	1.31868	-41.6991	0.257708	1.97688e-06	1	0.000235249	FALSE	TRUE	TRUE	FALSE
GGB4333 SGB5935	0.845314	-1.72856	0.443287	0.0426345	1.90692	-40.5436	0.114839	1.72133e-07	1	2.11724e-05	FALSE	TRUE	TRUE	FALSE
Granulicatella SGB8239	0.863696	-1.66067	0.443102	0.0418869	1.9492	-39.6465	0.12307	2.41821e-06	1	0.00028293	FALSE	TRUE	TRUE	FALSE
Streptococcus cristatus SGB97158	-0.737053	0.408535	0.646219	0.0416633	-1.14056	9.80565	0.291568	2.43457e-05	1	0.0027754	FALSE	TRUE	TRUE	FALSE
GGB1088 SGB1395	0.522795	-0.39465	0.514162	0.041631	1.01679	-9.4797	0.355902	0.000220748	1	0.0249446	FALSE	TRUE	TRUE	FALSE
GGB79977 SGB1466	0.117884	-0.362193	0.607205	0.0423717	0.194142	-8.54799	0.853706	0.000360845	1	0.0404146	FALSE	TRUE	TRUE	FALSE
Capnocytophaga gingivalis SGB2479	-1.27673	1.61938	0.775521	0.0429025	-1.64628	37.7456	0.160623	2.45874e-07	1	2.99967e-05	FALSE	TRUE	TRUE	FALSE
Leptotrichia hongkongensis SGB6059	0.591064	-1.53479	0.426314	0.0412032	1.38645	-37.2494	0.214929	2.49845e-08	1	3.09808e-06	FALSE	TRUE	TRUE	FALSE
Aggregatibacter aphrophilus SGB81674	1.39696	-1.79575	0.526078	0.0422477	2.65543	-42.5053	0.05666	1.83139e-06	1	0.000219766	FALSE	TRUE	TRUE	FALSE
Deseq2
Taxon/Pathway	baseMean	log2FoldChange	lfcSE	stat	pvalue	padj
Class Coriobacteriia	1658.49	11.6273	1.87438	6.20329	5.52954e-10	1.27179e-08
Class CFGB570	1046.76	9.27638	2.57278	3.60559	0.000311446	0.00179082
Class Candidatus Nanosyncoccalia	583.477	13.5321	3.04447	4.44481	8.79692e-06	0.000101165
Class Candidatus Saccharimonia	55.0328	11.0587	3.05045	3.62526	0.000288667	0.00179082
Class CFGB1764	86.8296	10.64	3.04685	3.49212	0.000479204	0.00220434
Class Epsilonproteobacteria	1563.06	3.47717	1.27707	2.72277	0.00647368	0.0248158
Order Propionibacteriales	171.645	-14.8871	3.05045	-4.8803	1.05924e-06	1.64182e-05
Order Coriobacteriales	1648.93	12.2001	2.00098	6.09704	1.08054e-09	3.34967e-08
Order OFGB570	817.269	9.31489	2.76955	3.36332	0.000770101	0.00341045
Order Candidatus Nanogingivales	651.387	13.8131	3.04447	4.5371	5.70329e-06	5.8934e-05
Order Candidatus Saccharimonales	51.9782	10.8153	3.05045	3.54549	0.000391879	0.00202471
Order OFGB1764	106.519	11.4432	3.04685	3.75576	0.000172815	0.00133932
Order Erysipelotrichales	91.252	11.1266	3.04684	3.65185	0.000260358	0.00161422
Family Propionibacteriaceae	176.29	-14.9586	3.05045	-4.90373	9.40334e-07	1.78663e-05
Family Atopobiaceae	1251.41	12.0277	1.84525	6.51822	7.11467e-11	2.70358e-09
Family Tannerellaceae	143.271	10.9997	3.04781	3.60905	0.00030732	0.00194636
Family FGB570	868.126	9.35052	2.88464	3.24149	0.00118908	0.00564811
Family Candidatus Nanogingivalaceae	628.482	13.8319	3.04447	4.54328	5.53855e-06	7.01549e-05
Family Candidatus Sacchiramonaceae	38.4201	10.2619	3.05045	3.36407	0.000768018	0.00416924
Family FGB1764	95.2205	11.6268	3.04685	3.81601	0.000135627	0.00128846
Family Eubacteriales Family XIII Incertae Sedis	261.188	8.91739	3.03617	2.93705	0.00331349	0.0139903
Family Erysipelotrichaceae	104.668	11.2738	3.04684	3.70017	0.000215456	0.00163747
Genus Lancefieldella	1267.94	12.2498	2.07761	5.89607	3.72264e-09	1.8241e-07
Genus GGB1088	619.006	-14.2419	3.05101	-4.66794	3.04235e-06	3.42099e-05
Genus GGB1144	17093.4	2.77931	0.987035	2.81581	0.0048654	0.0170289
Genus Tannerella	155.334	11.3838	3.04802	3.73483	0.000187839	0.000920412
Genus GGB1203	95.4778	14.4446	3.05287	4.73148	2.22893e-06	3.42099e-05
Genus GGB1844	9514.55	-8.39731	3.04091	-2.76145	0.00575453	0.0187981
Genus GGB12785	622.539	14.1306	3.04565	4.6396	3.49081e-06	3.42099e-05
Genus Candidatus Nanosynsacchari	46.4851	10.2648	3.05045	3.365	0.00076543	0.00312551
Genus GGB4538	84.557	11.5502	3.04685	3.79088	0.000150114	0.000820285
Genus Mogibacterium	12.4708	11.5748	3.05407	3.78997	0.000150665	0.000820285
Genus Lachnospiraceae unclassified	40.5952	13.2457	3.05407	4.33707	1.44393e-05	0.000117921
Genus Solobacterium	96.9573	11.3001	3.04684	3.70881	0.000208237	0.000927602
Genus Dialister	392.872	12.7939	3.04446	4.20233	2.64178e-05	0.000184924
Genus Megasphaera	1881.85	11.7313	2.14885	5.45931	4.77991e-08	1.17108e-06
Genus Kingella	261.712	8.07019	2.73014	2.95596	0.00311699	0.0117487
Lancefieldella parvula SGB966	1663.56	13.6673	2.23578	6.113	9.77781e-10	1.21245e-07
Corynebacterium durum SGB17008	51.6864	11.9198	3.05164	3.90602	9.38289e-05	0.00050586
Actinomyces graevenitzii SGB17130 group	1395.95	13.1335	2.89458	4.53729	5.69826e-06	5.04703e-05
Actinomyces sp. ph3 SGB17137 group	403.051	12.4813	3.04802	4.0949	4.22353e-05	0.000275641
Actinomyces sp. ICM58 SGB17169	833.361	17.7256	3.05049	5.81075	6.21954e-09	1.92806e-07
Actinomyces SGB17163	422.904	11.8247	3.04802	3.87948	0.000104682	0.000540854
Actinomyces SGB17168	2538.39	14.2495	3.04925	4.67312	2.9666e-06	3.34417e-05
Actinomyces SGB17157	309.434	13.6263	3.05163	4.46526	7.99724e-06	6.61105e-05
Actinomyces sp. HMSC035G02 SGB17158 group	851.09	16.8933	3.04687	5.54446	2.94869e-08	7.31276e-07
Rothia aeria SGB16987	2280.45	11.2612	1.92789	5.84119	5.18297e-09	1.92806e-07
GGB12785 SGB19823	278.408	15.6741	3.05287	5.13422	2.83316e-07	5.85519e-06
Candidatus Nanosynsacchari sp. TM7 ANC 38 39 G1 1 SGB19882	95.6478	12.1622	3.05045	3.98701	6.69104e-05	0.000398148
Gemella SGB47116	487.583	10.2744	3.04649	3.37256	0.000744732	0.00318437
Gemella SGB7284	2112.67	-8.99579	3.05043	-2.94902	0.00318782	0.0116262
Solobacterium SGB6829	174.025	11.2819	3.04803	3.70138	0.000214426	0.00102265
Granulicatella adiacens SGB8249	3209.88	7.06829	2.39099	2.95622	0.00311439	0.0116262
Granulicatella SGB8239	491.81	-9.51167	3.0508	-3.11776	0.00182233	0.00728931
Streptococcus cristatus SGB97158	724.664	11.9177	3.04683	3.9115	9.17235e-05	0.00050586
Streptococcus sanguinis SGB8047 group	9023.37	4.00245	1.33223	3.00432	0.00266177	0.0103144
Streptococcus mitis SGB8154	3786.09	12.8883	3.04591	4.23135	2.32289e-05	0.000169434
Dialister invisus SGB5825 group	334.892	13.9347	3.04446	4.57706	4.71546e-06	4.49782e-05
Megasphaera micronuciformis SGB5868	2614.3	12.9325	2.2216	5.82125	5.84085e-09	1.92806e-07
Selenomonas SGB5880	748.767	12.1425	3.04692	3.98518	6.74283e-05	0.000398148
Lachnospiraceae bacterium oral taxon 096 SGB4479	111.229	14.3617	3.05407	4.7025	2.56995e-06	3.18674e-05
Eubacterium sulci SGB3934 group	401.2	12.968	3.04323	4.26125	2.03284e-05	0.000157545
GGB4538 SGB6256	203.759	11.084	3.0511	3.6328	0.000280366	0.00128761
GGB1088 SGB1395	580.401	-14.9433	3.05163	-4.89683	9.7397e-07	1.34191e-05
GGB1144 SGB1468	15504.6	3.34704	1.03703	3.22751	0.00124871	0.00516135
GGB1144 SGB1469	2636.27	7.81521	3.0413	2.56969	0.0101789	0.0341132
Alloprevotella tannerae SGB1411	4138.09	7.50212	3.04152	2.46657	0.0136414	0.0433726
Prevotella shahii SGB1456	443.843	11.3958	3.05163	3.73434	0.00018821	0.00093352
Prevotella SGB1459	521.953	-15.3898	3.05044	-5.0451	4.53282e-07	8.02956e-06
GGB1203 SGB1568	146.601	15.2966	3.05287	5.01057	5.42694e-07	8.41176e-06
Prevotella jejuni SGB1545	33381	2.75189	0.964013	2.85462	0.00430887	0.0152657
GGB1843 SGB2524	49.4049	12.6334	3.05164	4.13988	3.47482e-05	0.000239377
GGB1844 SGB2532	7928.22	-7.83428	3.04078	-2.5764	0.00998337	0.0341132
Campylobacter concisus SGB19351 group	1986.77	3.92788	1.5627	2.51353	0.0119531	0.0390049
Neisseria elongata SGB9447	727.084	10.4875	3.03939	3.45054	0.000559461	0.00247761
Haemophilus haemolyticus SGB9649	12789.3	4.27347	1.74751	2.44547	0.0144665	0.0448461
Haemophilus haemolyticus SGB9652	2722.02	14.0041	3.04801	4.59449	4.33813e-06	4.48274e-05
Count input for Maaslin, LinDA and ZicoSeq
Rinse samples: Timepoint
Whole cohort
There were no significant differences identified with Maaslin2 and ZicoSeq
LinDA
Taxon/Pathway	baseMean	log2FoldChange	lfcSE	stat	pvalue	padj	reject	df
Prevotella intermedia SGB1560	133.551	-2.74205	0.674758	-4.06375	0.000290778	0.0372196	TRUE	32.1532
T2DM only
There were no significant differences identified with Maaslin2, LinDA or ZicoSeq
Control only
There were no significant differences identified with ZicoSeq
Maaslin2
Taxon/Pathway	Metadata	Value	Coefficient	Standard error	N	N.not.0	p-value	q-value
Family Propionibacteriaceae	Timepoint	Late	-1.9985	0.486191	52	8	0.000356876	0.0135613
Order Propionibacteriales	Timepoint	Late	-1.99327	0.466236	52	8	0.00023267	0.00721277
LinDA
Taxon/Pathway	baseMean	log2FoldChange	lfcSE	stat	pvalue	padj	reject	df
Order Propionibacteriales	22.4794	-2.43438	0.67861	-3.58731	0.00139171	0.0215715	TRUE	25.4198
Order Campylobacterales	84.0017	3.37258	0.915822	3.68257	0.00109964	0.0215715	TRUE	25.276
Family Propionibacteriaceae	24.6345	-2.63174	0.706042	-3.72746	0.000973406	0.0369894	TRUE	25.4337

## Sheet: Table S5 (Swab, Timepoint)
Swab samples: Timepoint
Whole cohort
There were no significant differences identified with ALDEx2, Maaslin2 or ZicoSeq
ANCOM-BC2
Taxon/Pathway	Log fold change: Intercept	Log fold change: Timepoint - Late	se: Intercept	se: Timepoint - Late	W: Intercept	W: Timepoint - Late	p value: Intercept	p value: Timepoint - Late	q-value: Intercept	q-value: Timepoint - Late	Differentially abundant?: Intercept	Differentially abundant?: Timepoint - Late	Passed SS filter: Intercept	Passed SS filter: Timepoint - Late
Order Candidatus Saccharibacteria unclassified	-0.730325	0.19121	0.559521	0.0143749	-1.30527	13.3016	0.228089	9.74562e-07	1	1.75421e-05	FALSE	TRUE	TRUE	FALSE
Class Clostridia	-0.477039	-0.53152	0.519318	0.133055	-0.918587	-3.99474	0.38227	0.00313521	1	0.0407577	FALSE	TRUE	TRUE	FALSE
PWY-6803	-0.513425	0.499643	0.253488	0.0399506	-2.02544	12.5065	0.0774028	1.56352e-06	1	0.000329903	FALSE	TRUE
PWY-7761	-0.23927	-0.471162	0.182948	0.0399292	-1.30786	-11.7999	0.232232	7.11724e-06	1	0.00149462	FALSE	TRUE
PWY0-845	-0.659716	0.359669	0.174843	0.0399097	-3.7732	9.01209	0.00439475	8.4448e-06	0.575713	0.00176496	FALSE	TRUE
DESeq2
Taxon/Pathway	baseMean	log2FoldChange	lfcSE	stat	pvalue	padj
Phylum Spirochaetes	239.741	-9.3514	3.04792	-3.06812	0.0021541	0.0172328
Actinomyces graevenitzii SGB17130 group	323.495	16.8029	3.04848	5.51188	3.55015e-08	2.02358e-06
Gemella haemolysans SGB7285 group	1360.37	8.34553	3.04263	2.74287	0.0060905	0.0433948
Streptococcus mitis SGB8154	1642.08	10.506	3.04832	3.4465	0.000567894	0.00539499
GGB1144 SGB1469	1753.02	11.4285	3.0476	3.75001	0.000176826	0.00201581
Prevotella denticola SGB1540	442.59	-15.2911	3.04974	-5.0139	5.33386e-07	1.01343e-05
Prevotella pallens SGB1564	166.61	-11.6018	3.04648	-3.80825	0.000139951	0.0019943
Fusobacterium nucleatum SGB6014	485.286	15.8339	3.04846	5.19406	2.0576e-07	5.86416e-06
Aggregatibacter sp 2125159857 SGB9733	923.149	8.84567	3.04279	2.90709	0.00364802	0.0297053
Haemophilus haemolyticus SGB9649	5768.51	6.61247	3.03891	2.17594	0.0295601	0.187214
Order Propionibacteriales	476.349	15.3187	3.04911	5.02398	5.06115e-07	9.11007e-06
Order Spirochaetales	736.972	-10.2638	3.0483	-3.36705	0.000759774	0.00683796
Family Propionibacteriaceae	416.957	15.5889	3.04911	5.11261	3.17746e-07	2.54197e-06
Family Flavobacteriaceae	1421.78	15.8519	3.04783	5.20104	1.98174e-07	2.54197e-06
Family Weeksellaceae	5541.52	-15.7282	3.04911	-5.15831	2.49195e-07	2.54197e-06
Family Treponemataceae	705.982	-9.82222	3.0482	-3.2223	0.00127165	0.00762988
Genus Capnocytophaga	1352.42	15.7391	3.04783	5.16402	2.41696e-07	5.8007e-06
Genus Aggregatibacter	608.862	11.8029	3.04394	3.8775	0.000105535	0.00126642
LinDA
Taxon/Pathway	baseMean	log2FoldChange	lfcSE	stat	pvalue	padj	reject	df
Class Bacteroidia	70815.9	-1.51186	0.471383	-3.20729	0.00290794	0.0378032	TRUE	34.1598
T2DM
There were no significant differences identified with ALDEx2, Maaslin2 and LinDA
ANCOM-BC2
Taxon/Pathway	Log fold change: Intercept	Log fold change: Timepoint - Late	se: Intercept	se: Timepoint - Late	W: Intercept	W: Timepoint - Late	p value: Intercept	p value: Timepoint - Late	q-value: Intercept	q-value: Timepoint - Late	Differentially abundant?: Intercept	Differentially abundant?: Timepoint - Late	Passed SS filter: Intercept	Passed SS filter: Timepoint - Late
Phylum Spirochaetes	1.38721	-3.57791	0.642126	0.303636	2.16034	-11.7836	0.119538	0.0013137	0.956304	0.0105096	FALSE	TRUE	TRUE	FALSE
Order Coriobacteriales	-0.943699	0.389794	1.20515	0.00576803	-0.783054	67.5782	0.515596	0.000218899	1	0.00547247	FALSE	TRUE	TRUE	FALSE
Order Candidatus Saccharimonales	-1.02425	0.640584	0.599558	0.00425583	-1.70834	150.519	0.229697	4.41354e-05	1	0.00114752	FALSE	TRUE	TRUE	FALSE
Order Eubacteriales	-0.678812	0.344546	0.725721	0.00440786	-0.935362	78.1664	0.402556	1.60545e-07	1	4.33472e-06	FALSE	TRUE	TRUE	FALSE
Order Spirochaetales	1.69961	-3.77422	0.515347	0.00395951	3.29799	-953.203	0.0458024	2.54632e-09	1	7.12969e-08	FALSE	TRUE	TRUE	FALSE
Family Flavobacteriaceae	-0.982452	1.14811	0.766681	0.159937	-1.28143	7.17852	0.256249	0.000816244	1	0.030201	FALSE	TRUE	TRUE	FALSE
Genus Capnocytophaga	-1.08306	0.964881	0.812752	0.00426841	-1.33258	226.051	0.240168	3.21497e-11	1	1.63963e-09	FALSE	TRUE	TRUE	FALSE
Genus Candidatus Saccharibacteria unclassified	-0.77226	0.0411288	1.06395	0.00315085	-0.72584	13.0532	0.520437	0.000970991	1	0.0485495	FALSE	TRUE	TRUE	FALSE
Genus Leptotrichia	-0.761186	0.802381	0.774535	0.00399245	-0.982765	200.975	0.363676	1.02397e-12	1	5.32466e-11	FALSE	TRUE	TRUE	FALSE
Prevotella pleuritidis SGB1526	-0.0481085	-2.07103	1.58294	0.037505	-0.0303919	-55.2201	0.978515	0.000327787	1	0.0324509	FALSE	TRUE	TRUE	FALSE
Capnocytophaga ochracea SGB2497	-1.0154	1.82529	0.526443	0.0340887	-1.9288	53.5453	0.193547	0.000348602	1	0.034163	FALSE	TRUE	TRUE	FALSE
GLYCOLYSIS-E-D	0.124936	-0.49261	0.132074	0.00424515	0.945952	-116.04	0.444022	7.42562e-05	1	0.0175245	FALSE	TRUE	TRUE	FALSE
NAD-BIOSYNTHESIS-II	-0.629009	0.447405	0.118428	0.00407817	-5.31134	109.707	0.0336681	8.30759e-05	1	0.0195228	FALSE	TRUE	TRUE	FALSE
PWY-5345	-0.483563	0.0655828	0.188195	0.0038945	-2.56948	16.8399	0.037036	6.37453e-07	1	0.000152989	FALSE	TRUE	TRUE	FALSE
PWY-5840	-0.701981	-0.410098	0.130584	0.0053313	-5.37571	-76.9227	0.0329056	0.000168959	1	0.0395363	FALSE	TRUE	TRUE	FALSE
PWY-5910	-0.825429	-0.0949234	0.309941	0.00406467	-2.66319	-23.3533	0.0562034	1.99283e-05	1	0.00474294	FALSE	TRUE	TRUE	FALSE
PWY-5971	-0.427202	0.0763968	0.165377	0.00389405	-2.58321	19.6188	0.0492403	6.35221e-06	1	0.00151818	FALSE	TRUE	TRUE	FALSE
PWY-6284	-0.3849	-0.17214	0.158883	0.00407028	-2.42254	-42.2918	0.0516843	1.16937e-08	1	2.81817e-06	FALSE	TRUE	TRUE	FALSE
PWY-7883	-0.287727	0.129433	0.322348	0.00405127	-0.892597	31.9488	0.401715	7.60951e-09	1	1.8415e-06	FALSE	TRUE	TRUE	FALSE
SULFATE-CYS-PWY	-0.389045	0.0418079	0.210461	0.00385931	-1.84854	10.833	0.114021	3.66381e-05	1	0.00868323	FALSE	TRUE	TRUE	FALSE
DESeq2
Taxon/Pathway	baseMean	log2FoldChange	lfcSE	stat	pvalue	padj
Phylum Spirochaetes	895.775	-10.3722	3.12642	-3.31761	0.000907899	0.00726319
Class CFGB570	57.7191	12.5232	3.15583	3.96828	7.23935e-05	0.000892666
Class Candidatus Nanosyncoccalia	190.852	-12.2405	3.15583	-3.87869	0.00010502	0.000892666
Class Spirochaetia	2205.92	-10.1992	3.12747	-3.26118	0.0011095	0.00628716
Order OFGB570	51.9618	12.0425	3.14973	3.82336	0.000131644	0.00164555
Order Candidatus Nanogingivales	144.58	-12.4882	3.15583	-3.95719	7.58366e-05	0.00164555
Order Spirochaetales	2812.07	-10.0801	3.12584	-3.22477	0.00126073	0.0105061
Family FGB570	69.6199	12.5736	3.15546	3.9847	6.75662e-05	0.00045945
Family Flavobacteriaceae	3930.91	15.366	3.12265	4.92083	8.61765e-07	1.465e-05
Family Candidatus Nanogingivalaceae	278.735	-12.6088	3.15583	-3.99542	6.45799e-05	0.00045945
Family Eubacteriales Family XIII Incertae Sedis	168.413	-26.9134	3.17312	-8.48166	2.22004e-17	7.54812e-16
Family Leptotrichiaceae	9974.48	-8.25924	2.54435	-3.24611	0.00116995	0.00568261
Family Comamonadaceae	866.145	15.0001	3.15582	4.75314	2.00281e-06	2.26985e-05
Family Treponemataceae	3422.61	-10.5089	3.12486	-3.36302	0.000770954	0.00436874
Family Mycoplasmataceae	10720.7	-8.15034	3.14012	-2.59555	0.00944389	0.0401365
Genus Capnocytophaga	4143.3	15.6354	3.12284	5.00677	5.53521e-07	2.10338e-05
Genus Megasphaera	175.627	-13.1228	3.15585	-4.15826	3.2068e-05	0.000304646
Genus Leptotrichia	1310.17	-10.6809	3.09953	-3.44597	0.000569006	0.00432445
Genus Ottowia	1060.67	15.2103	3.15582	4.81977	1.43722e-06	2.73071e-05
Genus Aggregatibacter	5781.76	7.84973	2.79366	2.80984	0.00495659	0.0313918
Genus GGB2666	1955.36	-13.7143	3.14704	-4.35784	1.31352e-05	0.00016638
Actinomyces graevenitzii SGB17130 group	397.346	12.7716	3.15583	4.04697	5.18843e-05	0.000366896
Pauljensenia hongkongensis SGB17148	358.937	7.95423	3.15718	2.51941	0.0117553	0.0484905
Actinomyces sp ICM58 SGB17169	2327.16	-29.4145	3.17312	-9.2699	1.86321e-20	9.2229e-19
Cellulomonas flavigena SGB17151	1563.3	8.70039	3.15519	2.75748	0.00582482	0.0262117
Gemella sanguinis SGB7298 group	483.974	-26.0887	3.17312	-8.22177	2.0052e-16	4.96288e-15
Gemella morbillorum SGB7295	138.916	11.8114	3.15585	3.74272	0.000182038	0.00120145
Gemella SGB47116	3690.5	-29.0534	3.17312	-9.1561	5.38091e-20	1.7757e-18
Streptococcus vestibularis SGB8003	1829.45	8.04584	3.12187	2.57725	0.00995892	0.0428667
Megasphaera micronuciformis SGB5868	116.961	-12.9369	3.15585	-4.09936	4.14302e-05	0.000315507
Porphyromonas endodontalis SGB2016	1992.13	-8.75254	3.15584	-2.77344	0.00554667	0.0261486
GGB1144 SGB1468	3006.4	-14.4286	3.1477	-4.58386	4.56473e-06	4.51909e-05
Alloprevotella SGB77721	122.768	13.594	3.15583	4.30758	1.65052e-05	0.000141043
Prevotella nanceiensis SGB1536 group	1426.9	-9.32902	3.16018	-2.95206	0.00315665	0.0182082
Capnocytophaga granulosa SGB2483	3452.42	15.3653	3.15582	4.86888	1.12231e-06	1.38886e-05
Capnocytophaga leadbetteri SGB2492	2048.96	16.9498	3.14768	5.38487	7.24975e-08	1.19621e-06
Campylobacter concisus SGB19351 group	410.867	-30	3.17312	-9.45441	3.24853e-21	3.21604e-19
Neisseria elongata SGB9447	3375.94	18.4568	3.13961	5.87868	4.1356e-09	8.18848e-08
Neisseria sicca SGB9467 group	5388.26	8.32125	2.64136	3.15036	0.00163069	0.0100899
Lautropia dentalis SGB13164	1588.82	8.89184	3.15974	2.81411	0.00489131	0.024212
Ottowia sp Marseille P4747 SGB12664	2195.53	14.9056	3.15582	4.72322	2.32137e-06	2.55351e-05
Haemophilus sputorum SGB9631	7464.22	-13.5694	3.15582	-4.29979	1.70962e-05	0.000141043
Aggregatibacter sp 2125159857 SGB9733	3631.71	8.42388	2.86787	2.93732	0.00331058	0.0182082
Haemophilus haemolyticus SGB9649	722.26	-15.42	3.14772	-4.89878	9.64346e-07	1.36386e-05
Haemophilus parainfluenzae SGB9657	83066	-8.93297	3.15616	-2.83033	0.00465004	0.024212
ZicoSeq
Taxon/Pathway	fdr.pvals	R2	taxa	prevalence
Neisseria elongata SGB9447	0.020202	0.202001	9447	0.3
Controls
There were no significant differences identified with Maaslin2, ALDEx2 or ZicoSeq
ANCOM-BC2
Taxon/Pathway	Log fold change: Intercept	Log fold change: Timepoint - Late	se: Intercept	se: Timepoint - Late	W: Intercept	W: Timepoint - Late	p value: Intercept	p value: Timepoint - Late	q-value: Intercept	q-value: Timepoint - Late	Differentially abundant?: Intercept	Differentially abundant?: Timepoint - Late	Passed SS filter: Intercept	Passed SS filter: Timepoint - Late
Genus Corynebacterium	-0.657125	0.977614	0.68281	0.016212	-0.962383	60.3018	0.36404	6.35536e-12	1	1.14397e-10	FALSE	TRUE	TRUE	FALSE
Genus Alloprevotella	0.762482	-2.07646	0.663524	0.0167042	1.14914	-124.308	0.288244	5.75016e-13	1	1.09253e-11	FALSE	TRUE	TRUE	FALSE
Genus GGB1144	0.147943	-0.589672	0.51221	0.0150933	0.288833	-39.0685	0.779252	2.34416e-11	1	3.98507e-10	FALSE	TRUE	TRUE	FALSE
Genus Aggregatibacter	0.533981	-0.649448	0.522442	0.015424	1.02209	-42.1064	0.364524	1.90163e-06	1	3.04261e-05	FALSE	TRUE	TRUE	FALSE
Corynebacterium matruchotii SGB17007	-0.324002	0.772993	0.650457	0.00996762	-0.498114	77.5504	0.636132	3.09501e-10	1	1.51656e-08	FALSE	TRUE	TRUE	FALSE
Actinomyces SGB17163	0.270656	-0.310055	0.546595	0.00971351	0.495167	-31.92	0.64645	5.742e-06	1	0.000252648	FALSE	TRUE	TRUE	FALSE
Streptococcus gordonii SGB8053	-0.0582192	0.738374	0.487482	0.00959854	-0.119428	76.9257	0.908834	3.24877e-10	1	1.55941e-08	FALSE	TRUE	TRUE	FALSE
GGB1144 SGB1469	0.813868	-1.35065	0.756791	0.0106105	1.07542	-127.294	0.33132	5.67515e-10	1	2.66732e-08	FALSE	TRUE	TRUE	FALSE
Prevotella oris SGB1525	0.783688	-1.50837	0.795211	0.0109831	0.98551	-137.336	0.380167	1.68603e-08	1	7.58713e-07	FALSE	TRUE	TRUE	FALSE
Leptotrichia hongkongensis SGB6059	2.09267	-2.40353	0.85328	0.012142	2.4525	-197.952	0.0702561	3.90697e-09	1	1.79721e-07	FALSE	TRUE	TRUE	FALSE
DENOVOPURINE2-PWY	-0.925166	0.222147	0.166724	0.0121779	-5.54908	18.2418	0.00515987	5.31167e-05	0.722381	0.00940165	FALSE	TRUE	FALSE	FALSE
PWY-241	-0.832253	-0.28423	0.215694	0.0122491	-3.8585	-23.2041	0.0118981	2.76615e-06	1	0.000497906	FALSE	TRUE	FALSE	FALSE
PWY-5189	-0.965203	0.447024	0.248792	0.012744	-3.87957	35.0773	0.011647	3.54324e-07	1	6.44869e-05	FALSE	TRUE	FALSE	FALSE
PWY-6527	-0.23444	0.0972673	0.21272	0.012003	-1.1021	8.10361	0.293947	5.77875e-06	1	0.0010344	FALSE	TRUE	FALSE	FALSE
PWY-7187	-1.00527	0.381921	0.214887	0.0124377	-4.67815	30.7068	0.00946072	6.70111e-06	1	0.0011928	FALSE	TRUE	FALSE	FALSE
PWY-7761	-0.481497	-0.470811	0.229323	0.0125269	-2.09965	-37.584	0.0897937	2.5119e-07	1	4.59677e-05	FALSE	TRUE	FALSE	FALSE
PWY0-1297	-0.605682	0.187759	0.261606	0.0124693	-2.31525	15.0578	0.0492837	3.74026e-07	1	6.76986e-05	FALSE	TRUE	FALSE	FALSE
LinDA
Taxon/Pathway	baseMean	log2FoldChange	lfcSE	stat	pvalue	padj	reject	df
Phylum Bacteroidetes	52425.7	-1.54744	0.496184	-3.11867	0.00472063	0.0283238	TRUE	23.6844
Class Bacteroidia	58753.4	-1.93093	0.476318	-4.05388	0.000473117	0.00378494	TRUE	23.5715
Order Bacteroidales	62253.3	-1.88951	0.486369	-3.88493	0.000743387	0.00892065	TRUE	23.106
Deseq2
Taxon/Pathway	baseMean	log2FoldChange	lfcSE	stat	pvalue	padj
Phylum Candidatus Saccharibacteria	449.437	15.2793	3.05044	5.00888	5.47471e-07	3.28483e-06
Class Flavobacteriia	5943.85	-13.1826	3.05163	-4.31986	1.56128e-05	0.000124902
Order Flavobacteriales	6912.6	-13.5377	3.05163	-4.43623	9.15499e-06	0.00010986
Family Weeksellaceae	4024.76	-16.3779	3.05287	-5.36476	8.10566e-08	1.29691e-06
Family Leptotrichiaceae	1686.37	12.8876	3.04542	4.2318	2.31831e-05	0.000185465
Genus GGB1144	895.209	16.8932	3.04806	5.54227	2.98583e-08	5.67307e-07
Genus Leptotrichia	1780.71	12.8914	3.0455	4.23295	2.30648e-05	0.000146077
Genus Aggregatibacter	169.158	13.1448	3.05163	4.30746	1.65142e-05	0.000146077
Corynebacterium matruchotii SGB17007	1477.8	13.2516	3.04636	4.34997	1.36156e-05	7.41291e-05
Actinomyces SGB17163	297.292	-14.9752	3.05163	-4.90726	9.23568e-07	1.13137e-05
Actinomyces sp ICM47 SGB17167 group	4062.53	-7.9474	3.0343	-2.61918	0.00881408	0.0254053
Rothia aeria SGB16987	1541.53	11.9224	3.04697	3.91287	9.1207e-05	0.000406286
Gemella SGB47116	393.067	13.8467	3.05163	4.53746	5.6935e-06	3.98545e-05
Gemella haemolysans SGB7285 group	1143.44	14.458	3.04683	4.74525	2.08246e-06	2.04081e-05
Streptococcus gordonii SGB8053	930.045	-7.60131	3.04699	-2.4947	0.0126065	0.0343176
Streptococcus mitis SGB8180 group	30694.8	3.00627	1.28303	2.3431	0.0191244	0.0468548
Streptococcus mitis SGB8154	1949.42	10.8693	3.05163	3.56181	0.000368304	0.00120313
Streptococcus vestibularis SGB8003	2440.91	-13.3801	3.04712	-4.39107	1.12795e-05	6.90869e-05
Veillonella parvula SGB6939	5654.13	-8.9193	2.43659	-3.66057	0.000251656	0.000880798
GGB1144 SGB1469	1834.09	11.3481	3.04989	3.72084	0.000198564	0.000748432
Prevotella pleuritidis SGB1526	3906.92	-7.22169	3.0465	-2.37049	0.0177646	0.0458139
Prevotella oris SGB1525	2833.51	-9.17508	3.0509	-3.00733	0.0026355	0.00807121
Prevotella jejuni SGB1545	1084.28	-14.2742	3.05163	-4.67757	2.90295e-06	2.37074e-05
Prevotella pallens SGB1564	93.3912	14.975	3.05045	4.9091	9.14931e-07	1.13137e-05
Leptotrichia hongkongensis SGB6059	539.155	12.6876	3.05071	4.1589	3.19783e-05	0.000156694
Fusobacterium nucleatum SGB6014	401.433	16.4539	3.05163	5.39185	6.97344e-08	3.09998e-06
Haemophilus sputorum SGB9631	941.699	16.1172	3.05031	5.2838	1.2653e-07	3.09998e-06
Haemophilus haemolyticus SGB9649	7819.29	11.7058	3.04086	3.84952	0.000118352	0.00048327
Count input for Maaslin, LinDA and ZicoSeq
Swab samples: Timepoint
Whole cohort
There were no significant differences identified with Maaslin2, LinDA or ZicoSeq
T2DM
There were no significant differences identified with Maaslin2, LinDA and ZicoSeq
Controls
There were no significant differences identified with Maaslin2 or ZicoSeq
LinDA
Taxon/Pathway	baseMean	log2FoldChange	lfcSE	stat	pvalue	padj	reject	df
Order Bacteroidales	38900.4	-3.26981	1.02232	-3.19843	0.00394293	0.0473152	TRUE	23.3543
Class Bacteroidia	36841.4	-3.59031	1.03236	-3.47775	0.00192194	0.0153755	TRUE	24.297

## Sheet: Table S6 (Sample Type, Early)
Sample Type: Early
ANCOM-BC2
Taxon	Log fold change: Intercept	Log fold change: Sample Type - Swab	se: Intercept	se: Sample Type - Swab	W: Intercept	W: Sample Type - Swab	p value: Intercept	p value: Sample Type - Swab	q-value: Intercept	q-value: Sample Type - Swab	Differentially abundant?: Intercept	Differentially abundant?: Sample Type - Swab	Passed SS filter: Intercept	Passed SS filter: Sample Type - Swab
Phylum Bacteroidetes	0.699297	-1.62062	0.28695	0.327186	2.437	-4.9532	0.0180326	2.04457e-05	0.14426	0.000163566	FALSE	TRUE	FALSE	TRUE
Phylum Proteobacteria	0.526925	-1.08358	0.332154	0.376914	1.58639	-2.87488	0.118133	0.00692381	0.708798	0.0484666	FALSE	TRUE	FALSE	TRUE
Class Bacteroidia	0.795165	-1.08062	0.289099	0.176358	2.75049	-6.12742	0.00812474	6.79975e-07	0.170619	1.35995e-05	FALSE	TRUE	FALSE	TRUE
Class CFGB494	-0.776347	2.23762	0.695403	0.355395	-1.1164	6.29616	0.306955	0.0007402	1	0.0133236	FALSE	TRUE	FALSE	FALSE
Class Candidatus Saccharimonia	-1.39535	2.99581	0.482879	0.7067	-2.88964	4.23914	0.0202103	0.00284078	0.404206	0.0482932	FALSE	TRUE	TRUE	FALSE
Class Bacilli	-0.181417	1.06151	0.291455	0.155363	-0.622453	6.83245	0.536369	6.29888e-08	1	1.32277e-06	FALSE	TRUE	TRUE	FALSE
Class Negativicutes	0.643587	-0.88952	0.285362	0.186843	2.25534	-4.7608	0.0282419	4.46967e-05	0.536597	0.000849237	FALSE	TRUE	FALSE	TRUE
Order Bacteroidales	0.883662	-1.70464	0.296208	0.254987	2.98325	-6.68523	0.0043827	1.45192e-07	0.118333	3.92017e-06	FALSE	TRUE	FALSE	TRUE
Order Candidatus Nanogingivales	0.153048	-0.860873	0.562884	0.150242	0.271901	-5.7299	0.794812	0.0012265	1	0.0306626	FALSE	TRUE	TRUE	TRUE
Order Veillonellales	0.755698	-1.56576	0.288337	0.27159	2.62088	-5.76517	0.0113729	2.4077e-06	0.295696	6.26002e-05	FALSE	TRUE	FALSE	TRUE
Family Prevotellaceae	0.694567	-1.35704	0.284018	0.235096	2.4455	-5.77231	0.0177723	2.86296e-06	0.586485	9.73407e-05	FALSE	TRUE	FALSE	TRUE
Family Enterococcaceae	-0.52787	1.30846	0.332837	0.298137	-1.58597	4.3888	0.118071	0.000118969	1	0.003807	FALSE	TRUE	TRUE	TRUE
Family Veillonellaceae	0.731679	-1.29779	0.281232	0.23096	2.60169	-5.61913	0.0118534	3.34562e-06	0.403016	0.000110406	FALSE	TRUE	FALSE	TRUE
Genus Prevotella	0.671804	-1.29431	0.273397	0.196523	2.45725	-6.58604	0.0175635	3.53821e-07	0.667412	1.3799e-05	FALSE	TRUE	FALSE	TRUE
Genus Tannerella	-0.579749	0.587201	0.466861	0.0856813	-1.2418	6.85332	0.242646	4.4404e-05	1	0.00164295	FALSE	TRUE	TRUE	FALSE
Genus GGB10485	-0.546544	1.39916	0.329058	0.30117	-1.66094	4.64576	0.101966	5.73232e-05	1	0.00206363	FALSE	TRUE	TRUE	TRUE
Genus Veillonella	0.708186	-1.19768	0.276799	0.232424	2.55848	-5.15299	0.0131519	1.16456e-05	0.512923	0.000442531	FALSE	TRUE	FALSE	TRUE
GGB10485 SGB49305 49305	-0.614107	1.45168	0.346363	0.335336	-1.77302	4.32903	0.0813684	0.000146182	1	0.0131563	FALSE	TRUE	TRUE	TRUE
Candidatus Nanosynsacchari sp- TM7 ANC 38 39 G1 1 SGB19882	-1.17246	3.85118	0.493779	0.120607	-2.37446	31.9317	0.0449324	1.00745e-09	1	9.47008e-08	FALSE	TRUE	TRUE	FALSE
Prevotella salivae SGB1522	-0.0362829	-0.578755	0.39992	0.119955	-0.0907252	-4.82475	0.928613	0.000102943	1	0.00936782	FALSE	TRUE	FALSE	TRUE
Leptotrichia hongkongensis SGB6059	-0.543028	0.870379	0.50193	0.120248	-1.08188	7.23819	0.310836	8.90708e-05	1	0.00819451	FALSE	TRUE	TRUE	FALSE
Fusobacterium nucleatum SGB6001	-0.818947	1.92507	0.511896	0.121766	-1.59983	15.8097	0.144101	7.14012e-08	1	6.64031e-06	FALSE	TRUE	TRUE	FALSE
LACTOSECAT-PWY	0.26925	0.686702	0.1664	0.156839	1.61809	4.37838	0.112745	0.000183762	1	0.0431841	FALSE	TRUE	FALSE	FALSE
P164-PWY	-0.451854	-0.828743	0.239112	0.0498405	-1.88971	-16.6279	0.0954682	1.72948e-07	1	4.09888e-05	FALSE	TRUE	FALSE	FALSE
P4-PWY	-0.59444	0.32693	0.135348	0.0497988	-4.39195	6.56502	0.00107751	4.05181e-05	0.145464	0.00956226	FALSE	TRUE	FALSE	FALSE
Maaslin2
Taxon	Metadata	Value	Coefficient	Standard error	N	N-not-0	p-value	q-value
Phylum Bacteroidetes	Sample type	Swab	-0.290897	0.0396897	76	68	1.03675e-08	8.29401e-08
Phylum Firmicutes	Sample type	Swab	0.224375	0.0546848	76	73	0.000215038	0.000860154
Phylum Candidatus Saccharibacteria	Sample type	Swab	-0.0355169	0.013839	76	29	0.0144563	0.0385503
Class Bacteroidia	Sample type	Swab	-0.27499	0.0382079	76	68	1.55043e-08	3.25589e-07
Class Bacilli	Sample type	Swab	0.326231	0.0515369	76	73	2.24689e-07	2.35924e-06
Class Negativicutes	Sample type	Swab	-0.16595	0.0268924	76	64	3.68647e-07	2.58053e-06
Class CFGB570	Sample type	Swab	-0.0173767	0.00520554	76	14	0.00193238	0.010145
Class Epsilonproteobacteria	Sample type	Swab	-0.0187659	0.00644827	76	25	0.00608167	0.025543
Class Candidatus Saccharibacteria unclassified	Sample type	Swab	-0.0367864	0.0135471	76	25	0.00823335	0.0288167
Class Erysipelotrichia	Sample type	Swab	-0.00789475	0.00300886	76	8	0.0105545	0.0312988
Class Betaproteobacteria	Sample type	Swab	-0.110841	0.0419084	76	61	0.0119234	0.0312988
Class Coriobacteriia	Sample type	Swab	-0.0192715	0.00776675	76	16	0.015362	0.0358447
Order Bacteroidales	Sample type	Swab	-0.27499	0.0382079	76	68	1.55043e-08	4.18615e-07
Order Lactobacillales	Sample type	Swab	0.325389	0.0518119	76	73	2.62365e-07	2.36128e-06
Order Veillonellales	Sample type	Swab	-0.169491	0.0264485	76	64	1.76181e-07	2.36128e-06
Order OFGB570	Sample type	Swab	-0.0173767	0.00520554	76	14	0.00193238	0.0130435
Order Neisseriales	Sample type	Swab	-0.127746	0.0406763	76	60	0.0033094	0.0178708
Order Campylobacterales	Sample type	Swab	-0.0187659	0.00644827	76	25	0.00608167	0.0273675
Order Candidatus Saccharibacteria unclassified	Sample type	Swab	-0.0367864	0.0135471	76	25	0.00823335	0.0317572
Order Erysipelotrichales	Sample type	Swab	-0.00789475	0.00300886	76	8	0.0105545	0.0356215
Order Coriobacteriales	Sample type	Swab	-0.0190719	0.0077158	76	16	0.0157431	0.0472293
Family Prevotellaceae	Sample type	Swab	-0.285078	0.0382463	76	64	7.10625e-09	2.41613e-07
Family Veillonellaceae	Sample type	Swab	-0.169491	0.0264485	76	64	1.76181e-07	2.99508e-06
Family Streptococcaceae	Sample type	Swab	0.237573	0.0481075	76	70	1.70627e-05	0.000193377
Family Enterococcaceae	Sample type	Swab	0.165189	0.0379954	76	63	0.000103528	0.00087999
Family Carnobacteriaceae	Sample type	Swab	-0.0441101	0.0126999	76	45	0.00132703	0.00902377
Family FGB570	Sample type	Swab	-0.0173767	0.00520554	76	14	0.00193238	0.0109501
Family Neisseriaceae	Sample type	Swab	-0.127746	0.0406763	76	60	0.0033094	0.0160742
Family Campylobacteraceae	Sample type	Swab	-0.0187659	0.00644827	76	25	0.00608167	0.0258471
Family Candidatus Saccharibacteria unclassified	Sample type	Swab	-0.0367864	0.0135471	76	25	0.00823335	0.0311038
Family Erysipelotrichaceae	Sample type	Swab	-0.00789475	0.00300886	76	8	0.0105545	0.0358853
Family Atopobiaceae	Sample type	Swab	-0.0190719	0.0077158	76	16	0.0157431	0.0486605
Genus Prevotella	Sample type	Swab	-0.257555	0.0324969	76	64	1.72114e-09	6.71243e-08
Genus Veillonella	Sample type	Swab	-0.164137	0.0261075	76	64	2.56885e-07	5.00926e-06
Genus GGB1144	Sample type	Swab	-0.0625101	0.0144423	76	34	0.000109739	0.000713307
Genus GGB10485	Sample type	Swab	0.165189	0.0379954	76	63	0.000103528	0.000713307
Genus Streptococcus	Sample type	Swab	0.213887	0.0490991	76	69	0.000100876	0.000713307
Genus Aggregatibacter	Sample type	Swab	-0.0617235	0.0135953	76	29	5.78317e-05	0.000713307
Genus Candidatus Saccharibacteria unclassified	Sample type	Swab	-0.0428646	0.0113267	76	24	0.000547023	0.00266674
Genus Megasphaera	Sample type	Swab	-0.0298243	0.00786547	76	17	0.000535404	0.00266674
Genus Lancefieldella	Sample type	Swab	-0.0226121	0.00643832	76	16	0.00118988	0.00515614
Genus Granulicatella	Sample type	Swab	-0.0441101	0.0126999	76	45	0.00132703	0.0051754
Genus Neisseria	Sample type	Swab	-0.125628	0.0412868	76	60	0.00429544	0.0152293
Genus GGB1202	Sample type	Swab	-0.0150874	0.00506324	76	11	0.00507194	0.0164838
Genus Alloprevotella	Sample type	Swab	-0.0574662	0.0197735	76	32	0.00614529	0.017119
Genus Campylobacter	Sample type	Swab	-0.0187659	0.00644827	76	25	0.00608167	0.017119
Genus Solobacterium	Sample type	Swab	-0.00758922	0.00298061	76	8	0.0129703	0.0337228
Genus Actinomyces	Sample type	Swab	0.0773159	0.030146	76	64	0.0145172	0.0353858
Prevotella pallens SGB1564	Sample type	Swab	-0.0906419	0.0115561	76	34	2.19774e-09	2.06588e-07
Prevotella melaninogenica SGB1552	Sample type	Swab	-0.131777	0.0181387	76	60	1.26089e-08	5.9262e-07
Veillonella atypica SGB6936	Sample type	Swab	-0.0929709	0.0141532	76	45	1.07092e-07	3.35554e-06
Veillonella rogosae SGB6956	Sample type	Swab	-0.0678151	0.0122022	76	35	2.49504e-06	5.86335e-05
Prevotella histicola SGB1543	Sample type	Swab	-0.0549119	0.010627	76	28	8.40493e-06	0.000158013
Prevotella salivae SGB1522	Sample type	Swab	-0.0316505	0.0062113	76	22	1.04934e-05	0.000164397
TM7 phylum sp- oral taxon 352 SGB19860	Sample type	Swab	-0.0376029	0.00785699	76	19	2.72802e-05	0.000366334
Actinomyces gerencseriae SGB15878	Sample type	Swab	0.0873351	0.0187141	76	40	3.92947e-05	0.000461713
Veillonella dispar SGB6952	Sample type	Swab	-0.0804036	0.018	76	48	7.22147e-05	0.000617107
GGB114 SGB1468 (Prevotellaceae)	Sample type	Swab	-0.064888	0.0143499	76	29	6.11235e-05	0.000617107
Prevotella jejuni SGB1545	Sample type	Swab	-0.109654	0.0244184	76	28	6.71964e-05	0.000617107
GGB10485 SGB49305 (Enterococcaceae)	Sample type	Swab	0.165189	0.0379954	76	63	0.000103528	0.000810971
Aggregatibacter sp- 2125159857 SGB9733	Sample type	Swab	-0.0572392	0.0133038	76	28	0.000118584	0.000857456
Prevotella vespertina SGB1542	Sample type	Swab	-0.0393696	0.00969115	76	18	0.00024253	0.00162842
Campylobacter concisus SGB19351	Sample type	Swab	-0.020374	0.00525916	76	21	0.000421713	0.00264273
Megasphaera micronuciformis SGB5868	Sample type	Swab	-0.0298243	0.00786547	76	17	0.000535404	0.0030573
Neisseria subflava SGB9450	Sample type	Swab	-0.125673	0.0332408	76	51	0.000552916	0.0030573
Lancefieldella parvula SGB966	Sample type	Swab	-0.0205997	0.00600628	76	14	0.00149892	0.00782772
Fusobacterium pseudoperiodonticum SGB5989	Sample type	Swab	-0.0221381	0.00663996	76	25	0.00195402	0.00966725
Streptococcus mitis SGB8168	Sample type	Swab	0.127052	0.03859	76	55	0.00219143	0.0102997
Eubacterium sulci SGB3934	Sample type	Swab	-0.0111809	0.00345829	76	11	0.00257692	0.0115348
Prevotella oris SGB1525	Sample type	Swab	-0.0400641	0.0126316	76	33	0.00304286	0.0130013
Prevotella denticola SGB1540	Sample type	Swab	-0.0348639	0.0112002	76	25	0.00356524	0.014571
Streptococcus gordonii SGB8053	Sample type	Swab	0.0421369	0.0137142	76	15	0.00396991	0.0155488
Veillonella parvula SGB6939	Sample type	Swab	-0.0651467	0.0214017	76	54	0.00428211	0.0161007
Neisseria elongate SGB9447	Sample type	Swab	-0.0133502	0.00457552	76	10	0.00596413	0.0215626
Gemella morbillorum SGB7295	Sample type	Swab	-0.00858635	0.00300876	76	9	0.00703623	0.0244965
Alloprevotella SGB1484	Sample type	Swab	-0.0270115	0.00976621	76	12	0.0088071	0.0275956
Prevotella veroralis SGB1541	Sample type	Swab	-0.0137663	0.00511373	76	8	0.0087776	0.0275956
Fusobacterium nucleatum SGB6014	Sample type	Swab	-0.0314172	0.0115964	76	23	0.00837469	0.0275956
Granulicatella SGB8255	Sample type	Swab	-0.0297172	0.0111324	76	41	0.0112175	0.0340143
GGB1202 SGB1566 (Unidentified Bacteroidetes)	Sample type	Swab	-0.0127399	0.00484179	76	10	0.0123312	0.0362229
Prevotella conceptionensis SGB1458	Sample type	Swab	-0.0145749	0.00568359	76	11	0.014529	0.0413856
Prevotella nigrescens SGB1561	Sample type	Swab	-0.0518355	0.0203522	76	38	0.0151593	0.041911
Alloprevotella SGB1483	Sample type	Swab	-0.0237078	0.00955512	76	10	0.0177652	0.0477124
PWY-7200	Sample type	SalSwabM	-0.0314962	0.00582077	71	25	5.21956e-06	0.00123704
X1CMET2-PWY	Sample type	SalSwabM	-0.0369735	0.00796194	71	39	4.61025e-05	0.00546315
PWY-8004	Sample type	SalSwabM	-0.0208734	0.0049216	71	24	0.000167245	0.0125065
PYRIDOXSYN-PWY	Sample type	SalSwabM	-0.0166819	0.00402831	71	22	0.000211081	0.0125065
GLYCOLYSIS-E-D	Sample type	SalSwabM	-0.0173423	0.00432016	71	22	0.000321013	0.01268
PWY-5130	Sample type	SalSwabM	-0.0186786	0.004645	71	25	0.000298366	0.01268
P42-PWY	Sample type	SalSwabM	-0.0152457	0.00388268	71	20	0.000440345	0.0149088
BIOTIN-BIOSYNTHESIS-PWY	Sample type	SalSwabM	-0.0157699	0.00432042	71	16	0.00083063	0.0156102
PWY-1269	Sample type	SalSwabM	-0.0214832	0.00589797	71	35	0.000878605	0.0156102
PWY-5097	Sample type	SalSwabM	-0.0320585	0.0092979	71	49	0.000966749	0.0156102
PWY-5838	Sample type	SalSwabM	-0.0144624	0.00406039	71	12	0.00105385	0.0156102
PWY-6519	Sample type	SalSwabM	-0.0155612	0.00433649	71	16	0.00098699	0.0156102
PWY-6608	Sample type	SalSwabM	-0.0262503	0.00703623	71	32	0.000675994	0.0156102
PWY-7761	Sample type	SalSwabM	-0.0138514	0.00372706	71	21	0.000708549	0.0156102
PWY0-845	Sample type	SalSwabM	-0.0155889	0.00421755	71	22	0.000748261	0.0156102
PYRIDNUCSYN-PWY	Sample type	SalSwabM	-0.0223067	0.00622438	71	31	0.0010489	0.0156102
NONMEVIPP-PWY	Sample type	SalSwabM	-0.0300324	0.00866544	71	36	0.00143101	0.01785
PWY-5861	Sample type	SalSwabM	-0.0127177	0.00366224	71	12	0.00135373	0.01785
PWY-6803	Sample type	SalSwabM	-0.0214331	0.00590142	71	25	0.00140631	0.01785
PWY-5855	Sample type	SalSwabM	-0.00990428	0.00290173	71	19	0.0016943	0.0200775
LACTOSECAT-PWY	Sample type	SalSwabM	0.0390421	0.011594	71	50	0.00186358	0.0202667
PWY-5989	Sample type	SalSwabM	-0.0316667	0.00943304	71	47	0.00188129	0.0202667
PWY-241	Sample type	SalSwabM	-0.018478	0.00558105	71	28	0.00225792	0.0230831
PWY-7977	Sample type	SalSwabM	-0.0280475	0.0085679	71	40	0.00233753	0.0230831
PWY-5918	Sample type	SalSwabM	-0.0162108	0.00498553	71	21	0.00253328	0.0233387
PWY0-1241	Sample type	SalSwabM	-0.0197063	0.00606254	71	32	0.00256037	0.0233387
HISDEG-PWY	Sample type	SalSwabM	-0.0189721	0.0059053	71	32	0.00287022	0.0235936
PWY-5005	Sample type	SalSwabM	-0.0106481	0.00344626	71	15	0.00288698	0.0235936
RIBOSYN2-PWY	Sample type	SalSwabM	-0.0290066	0.00898674	71	38	0.00277876	0.0235936
PPGPPMET-PWY	Sample type	SalSwabM	-0.0294484	0.00964728	71	44	0.00322131	0.0249768
PWY-5897	Sample type	SalSwabM	-0.0177579	0.00568596	71	26	0.00358317	0.0249768
PWY-5898	Sample type	SalSwabM	-0.0177579	0.00568596	71	26	0.00358317	0.0249768
PWY-5899	Sample type	SalSwabM	-0.0177579	0.00568596	71	26	0.00358317	0.0249768
PWY0-781	Sample type	SalSwabM	-0.0106567	0.0034034	71	11	0.00341906	0.0249768
PWY0-1479	Sample type	SalSwabM	-0.0222037	0.00717052	71	32	0.00384405	0.0260297
HEMESYN2-PWY	Sample type	SalSwabM	-0.0182646	0.0058427	71	41	0.00406974	0.0267924
P23-PWY	Sample type	SalSwabM	-0.00667431	0.00227724	71	8	0.00458036	0.029339
COLANSYN-PWY	Sample type	SalSwabM	-0.0135704	0.00456598	71	22	0.0053193	0.0315169
PWY-5189	Sample type	SalSwabM	-0.0122186	0.00408702	71	22	0.00509513	0.0315169
PWY-6121	Sample type	SalSwabM	0.0324378	0.0108652	71	62	0.00525956	0.0315169
ANAEROFRUCAT-PWY	Sample type	SalSwabM	-0.0262719	0.00892956	71	42	0.00579564	0.033256
HEME-BIOSYNTHESIS-II-1	Sample type	SalSwabM	-0.0147876	0.00502677	71	28	0.00589347	0.033256
PWY-724	Sample type	SalSwabM	-0.0255159	0.00926652	71	44	0.00752896	0.0414968
DAPLYSINESYN-PWY	Sample type	SalSwabM	-0.0232525	0.00838763	71	40	0.00880097	0.0456616
POLYISOPRENSYN-PWY	Sample type	SalSwabM	-0.0128542	0.00478592	71	23	0.00905525	0.0456616
PWY-5920	Sample type	SalSwabM	-0.0101418	0.00367297	71	15	0.00902613	0.0456616
SULFATE-CYS-PWY	Sample type	SalSwabM	-0.0116324	0.00419356	71	22	0.00885621	0.0456616
ALDEx2
Taxon/Pathway	we-ep	we-eBH	wi-ep	wi-eBH	rab-all	rab-win-SalRinseM	rab-win-SalSwabM	diff-btw	diff-win	effect	effect-low	effect-high	overlap
Phylum Firmicutes	0.0100792	0.0367868	0.00048225	0.00290165	8.01642	6.88378	10.025	2.76436	3.26775	0.845952	-3.93322	3.90581	0.214421
Phylum spirochaetes	0.0194021	0.0562895	0.0164815	0.0431734	-9.58097	-11.1799	-7.87647	2.98243	4.74911	0.627997	-1.7773	2.83744	0.296895
Class Bacilli	0.000423853	0.00560755	4.18628e-06	8.61421e-05	12.043	10.307	14.7943	4.2642	2.76013	1.54493	-4.7825	4.9731	0.0850482
Order Lactobacillales	0.000894139	0.01465	5.0237e-06	0.000134419	12.2249	10.5593	14.9163	4.06125	3.13952	1.29359	-4.26944	4.13844	0.090311
Family Streptococcaceae	0.014503	0.129588	0.000796123	0.0119248	11.9455	10.3636	14.7333	3.38207	3.30522	1.02325	-4.23203	4.56434	0.157781
Family Enterococcaceae	5.64522e-07	1.64781e-05	4.8542e-08	1.65026e-06	8.55163	5.31767	11.0817	5.80482	5.02426	1.15536	-0.516659	4.15473	0.0738421
Genus Streptococcus	0.0406113	0.222852	0.0036633	0.0396623	12.0348	10.2371	14.9214	3.56606	3.59254	0.992631	-4.27454	4.20476	0.178579
Genus GGB10485	6.23699e-08	2.43162e-06	1.86208e-08	7.26211e-07	8.77207	5.59561	11.4868	6.11684	4.64099	1.318	-0.471305	4.4432	0.071
Actinomyces oris SGB15878	0.000264245	0.0066314	0.000351396	0.00763578	4.14175	-0.487101	10.8222	6.03961	6.89064	0.876496	-1.60419	3.30944	0.194263
GGB10485 SGB49305	2.22924e-07	1.53312e-05	2.24448e-08	2.08545e-06	10.9452	7.16321	13.1198	5.50644	4.16159	1.32316	-0.212256	4.87709	0.0439451
Streptococcus gordonii SGB8053	0.000421575	0.00887345	0.000640151	0.00959459	-2.60387	-4.49508	-0.489952	4.68089	7.21823	0.648482	-1.13962	3.22212	0.225263
Veillonella atypica SGB6936	0.000295367	0.00797199	0.000501675	0.0167346	7.17648	9.34993	0.165208	-7.56129	9.30431	-0.812665	-2.10521	1.46586	0.27267
Prevotella pallens SGB1564	5.28718e-06	0.000381815	9.32722e-06	0.000752384	1.15092	8.8064	-1.52039	-8.35274	7.66091	-1.09031	-2.6171	0.889327	0.188474
Lautropia dentalis SGB13164	0.010524	0.0661431	0.00872874	0.0498874	-2.72563	-3.87124	-1.7258	2.89756	4.6468	0.623562	-1.58337	2.68992	0.263512
Deseq2
Taxon/Pathway	baseMean	log2FoldChange	lfcSE	stat	pvalue	padj
Phylum Candidatus Saccharibacteria	2353.16	-14.0211	1.53097	-9.15836	5.26914e-20	4.21531e-19
Phylum Bacteroidetes	121012	-2.0537	0.566915	-3.62258	0.000291676	0.000777802
Phylum Firmicutes	331916	1.06568	0.418051	2.54916	0.0107983	0.0215965
Phylum Fusobacteria	7463.87	-2.7933	0.765871	-3.64722	0.00026509	0.000777802
Class Bacilli	346063	2.36333	0.439879	5.37269	7.75688e-08	2.71491e-07
Class Bacteroidetes unclassified	78.0988	-16.6398	2.91908	-5.70036	1.19551e-08	8.36858e-08
Class Bacteroidia	127046	-1.76248	0.58914	-2.99161	0.00277512	0.00448289
Class Betaproteobacteria	81123.2	-1.56598	0.719294	-2.17711	0.0294727	0.0412618
Class Candidatus Nanosyncoccalia	91.9404	-11.5339	2.91857	-3.95191	7.75298e-05	0.000180903
Class Candidatus Saccharibacteria unclassified	3402.62	-16.1763	1.97937	-8.17243	3.02235e-16	6.34694e-15
Class Candidatus Saccharimonia	149.404	-10.3709	2.91651	-3.55592	0.000376654	0.000790973
Class CFGB494	208.165	-16.7977	2.91908	-5.75444	8.69299e-09	8.36858e-08
Class Clostridia	409.166	-12.4965	2.84095	-4.39872	1.08893e-05	2.85843e-05
Class Coriobacteriia	603.58	-16.3137	2.91459	-5.59724	2.17792e-08	1.14341e-07
Class Epsilonproteobacteria	560.069	-13.3131	2.42066	-5.49977	3.80287e-08	1.59721e-07
Class Flavobacteriia	20499.8	-9.98067	2.07239	-4.81603	1.46443e-06	4.39328e-06
Class Fusobacteriia	8475.88	-2.71439	0.822055	-3.30196	0.000960115	0.0016802
Class Negativicutes	67763.2	-2.06705	0.696891	-2.9661	0.00301598	0.00452398
Class Tissierellia	150.472	-9.69485	2.91613	-3.32456	0.000885569	0.0016802
Order Bacillales	20832.7	-2.83297	1.03964	-2.72495	0.0064311	0.00913894
Order Bacteroidales	140444	-2.08529	0.586128	-3.55773	0.000374071	0.000673328
Order Bacteroidetes unclassified	65.6327	-16.0218	2.91908	-5.48866	4.04993e-08	1.82247e-07
Order Campylobacterales	589.7	-13.9632	2.48729	-5.6138	1.97933e-08	1.27614e-07
Order Candidatus Nanogingivales	107.82	-12.1344	2.91857	-4.15766	3.21518e-05	7.8918e-05
Order Candidatus Saccharibacteria unclassified	2661.93	-16.6562	2.07107	-8.04231	8.81592e-16	2.3803e-14
Order Candidatus Saccharimonales	120.98	-11.0068	2.91668	-3.77372	0.000160829	0.000310171
Order Coriobacteriales	534.971	-17.1229	2.91459	-5.87488	4.23139e-09	5.71238e-08
Order Eubacteriales	476.739	-13.0739	2.87253	-4.55135	5.33024e-06	1.43916e-05
Order Flavobacteriales	19159.8	-10.6734	2.04229	-5.22617	1.73059e-07	5.84074e-07
Order Fusobacteriales	9342.18	-2.76172	0.830933	-3.32363	0.000888525	0.00141119
Order Lactobacillales	287836	2.1465	0.450148	4.76844	1.85655e-06	5.56964e-06
Order Neisseriales	65197.5	-2.18943	0.730282	-2.99806	0.00271706	0.00407559
Order OFGB494	165.85	-16.2974	2.91908	-5.58306	2.36322e-08	1.27614e-07
Order OFGB570	188.302	-16.848	2.91609	-5.77761	7.57703e-09	6.81933e-08
Order Pasteurellales	88182	-1.77645	0.707493	-2.51091	0.0120419	0.0162566
Order Propionibacteriales	84.7437	-11.8194	2.91657	-4.0525	5.06742e-05	0.000109058
Order Selenomonadales	416.919	-15.2554	2.91558	-5.23237	1.67353e-07	5.84074e-07
Order Tissierellales	221.016	-10.2682	2.91616	-3.52113	0.000429716	0.000725146
Order Veillonellales	68709.7	-2.74188	0.677983	-4.04417	5.25092e-05	0.000109058
Family Atopobiaceae	635.81	-17.0945	2.91459	-5.86514	4.48752e-09	3.81439e-08
Family Bacillales unclassified	9168.16	-2.60593	1.12353	-2.31941	0.0203729	0.0277072
Family Bacteroidetes unclassified	73.1279	-16.3669	2.91908	-5.60685	2.06037e-08	1.00075e-07
Family Campylobacteraceae	694.417	-14.0131	2.43299	-5.75961	8.43088e-09	4.7775e-08
Family Candidatus Nanogingivalaceae	109.338	-11.693	2.91857	-4.00642	6.16449e-05	0.000130995
Family Candidatus Saccharibacteria unclassified	2085.43	-17.5279	2.18143	-8.03505	9.35439e-16	1.59025e-14
Family Candidatus Sacchiramonaceae	197.279	-10.3985	2.9163	-3.56564	0.000362974	0.000649533
Family Carnobacteriaceae	6048.63	-9.68259	1.05217	-9.20248	3.49783e-20	1.18926e-18
Family Enterococcaceae	38372.7	3.71654	0.557093	6.67131	2.53523e-11	2.87326e-10
Family Eubacteriales Family XIII Incertae Sedis	246.536	-12.6868	2.91357	-4.35436	1.33454e-05	3.24103e-05
Family FGB494	130.193	-16.1864	2.91908	-5.54503	2.93905e-08	1.2491e-07
Family FGB570	221.403	-16.7978	2.91609	-5.76039	8.39222e-09	4.7775e-08
Family Flavobacteriaceae	480.249	-15.6093	2.91459	-5.35558	8.52826e-08	3.22179e-07
Family Fusobacteriaceae	5310.94	-4.24097	0.940706	-4.50828	6.53558e-06	1.70931e-05
Family Lachnospiraceae	308.617	-14.5	2.91428	-4.97551	6.50746e-07	1.84378e-06
Family Neisseriaceae	60720.3	-2.38842	0.735766	-3.24617	0.00116968	0.00180769
Family Pasteurellaceae	68178.9	-1.92019	0.717429	-2.67649	0.00743989	0.0109981
Family Peptoniphilaceae	241.182	-9.84533	2.91608	-3.37622	0.000734885	0.00118981
Family Porphyromonadaceae	8650.46	-2.39698	0.957249	-2.50403	0.0122786	0.0173947
Family Prevotellaceae	124984	-3.33207	0.662024	-5.03315	4.82485e-07	1.49132e-06
Family Propionibacteriaceae	109.098	-11.1416	2.91657	-3.82011	0.000133391	0.000251961
Family Selenomonadaceae	738.356	-15.1973	2.91558	-5.21246	1.8635e-07	6.33592e-07
Family Streptococcaceae	188654	1.83565	0.537504	3.41513	0.000637513	0.00108377
Family Tannerellaceae	106.66	-11.2878	2.91548	-3.87167	0.000108094	0.000216187
Family Veillonellaceae	70372.3	-2.81593	0.68255	-4.12559	3.69778e-05	8.38162e-05
Family Weeksellaceae	8452.68	-6.35972	2.91022	-2.18531	0.0288663	0.0377482
Genus Aggregatibacter	3188.89	-15.961	1.6027	-9.95881	2.308e-23	3.86759e-22
Genus Alloprevotella	8810.68	-13.0116	1.30986	-9.93354	2.97507e-23	3.86759e-22
Genus Bacteroidetes unclassified	93.3854	-16.3325	2.91908	-5.5951	2.20491e-08	7.81742e-08
Genus Campylobacter	631.16	-13.874	2.53676	-5.46919	4.521e-08	1.46932e-07
Genus Candidatus Nanosynsacchari	247.042	-10.2866	2.91648	-3.52706	0.000420209	0.000744916
Genus Candidatus Saccharibacteria unclassified	1679.87	-18.4714	2.47939	-7.44996	9.33692e-14	7.2828e-13
Genus Capnocytophaga	810.321	-15.5777	2.91459	-5.34475	9.05411e-08	2.71623e-07
Genus Dialister	109.375	-14.8112	2.91857	-5.07481	3.87889e-07	1.08055e-06
Genus Eubacteriales Family XIII Incertae Sedis unclassified	189.072	-13.834	2.91457	-4.74649	2.06972e-06	5.04495e-06
Genus Fusobacterium	5375.25	-3.99721	0.939373	-4.25519	2.08868e-05	4.79169e-05
Genus GGB10485	39850.3	3.91488	0.55984	6.99286	2.69348e-12	1.75076e-11
Genus GGB1144	6033.94	-13.8064	1.26593	-10.9061	1.07724e-27	4.20124e-26
Genus GGB1202	188.386	-17.3998	2.91759	-5.96377	2.46483e-09	1.37326e-08
Genus GGB1844	7889.34	-8.02291	2.91474	-2.75253	0.00591365	0.00854194
Genus Granulicatella	5667.58	-9.52326	1.05042	-9.06615	1.23299e-19	1.20217e-18
Genus Kingella	171.331	-11.8742	2.91546	-4.07284	4.64437e-05	9.53318e-05
Genus Lancefieldella	423.678	-17.0882	2.9146	-5.86299	4.54615e-09	1.97e-08
Genus Leptotrichia	3248.9	-8.37075	2.90905	-2.87748	0.00400863	0.00601295
Genus Megasphaera	693.764	-17.2413	2.91409	-5.91654	3.28789e-09	1.60284e-08
Genus Neisseria	53827.8	-2.3145	0.72523	-3.1914	0.00141585	0.00220872
Genus Oribacterium	178.665	-16.7086	2.91859	-5.7249	1.03496e-08	4.03633e-08
Genus Parvimonas	254.312	-9.59615	2.91607	-3.29078	0.000999098	0.00162353
Genus Prevotella	89820.6	-2.79435	0.669565	-4.17338	3.00114e-05	6.50246e-05
Genus Selenomonas	790.376	-14.7511	2.91607	-5.05854	4.22481e-07	1.09845e-06
Genus Streptococcus	178238	1.95837	0.577513	3.39104	0.000696269	0.00118063
Genus Tannerella	163.782	-11.2234	2.91557	-3.84947	0.000118372	0.000230826
Genus Veillonella	65369.9	-2.49086	0.684836	-3.63716	0.000275664	0.000511948
Actinomyces graevenitzii SGB17130 group	580.105	-18.0087	2.91658	-6.17458	6.6341e-10	2.59836e-09
Actinomyces oris SGB15878	11544.7	4.87273	1.12408	4.33486	1.45852e-05	3.0467e-05
Actinomyces SGB17154	736.896	-15.51	2.91807	-5.31516	1.06564e-07	2.86199e-07
Actinomyces sp- ph3 SGB17137 group	228.781	-6.39644	2.91727	-2.19261	0.0283354	0.0397541
Aggregatibacter sp- 2125159857 SGB9733	3966.04	-16.2849	1.77965	-9.15065	5.65919e-20	6.64955e-19
Alloprevotella SGB1483	2733.56	-18.1152	2.91807	-6.20793	5.36882e-10	2.19421e-09
Alloprevotella SGB1484	3237.24	-18.5904	2.91686	-6.37342	1.84856e-10	8.69456e-10
Alloprevotella SGB77721	219.334	-7.76219	2.91777	-2.66031	0.00780685	0.0116483
Alloprevotella tannerae SGB1411	4363.52	-9.07154	2.9093	-3.11812	0.00182009	0.0029498
Bacteroidetes oral taxon 274 SGB1341	185.366	-16.6184	2.91908	-5.69302	1.24811e-08	3.54765e-08
Campylobacter concisus SGB19351 group	883.188	-17.5647	2.9121	-6.0316	1.62342e-09	5.86928e-09
Candidatus Nanosynsacchari sp- TM7 ANC 38 39 G1 1 SGB19882	1092.68	-10.6158	2.91673	-3.63963	0.000273034	0.000484248
Capnocytophaga leadbetteri SGB2492	157.081	-16.6017	2.91858	-5.68829	1.28319e-08	3.54765e-08
Corynebacterium matruchotii SGB17007	4711.8	-8.64845	2.90817	-2.97385	0.00294089	0.00453187
Dialister invisus SGB5825 group	189.746	-17.5259	2.91908	-6.00393	1.92596e-09	6.35378e-09
Eubacterium sulci SGB3934 group	241.856	-18.7599	2.91759	-6.42993	1.27667e-10	7.50041e-10
Fusobacterium nucleatum SGB6001	137.954	-9.02759	2.91608	-3.0958	0.00196285	0.00307667
Fusobacterium nucleatum SGB6007	1392.75	-10.7522	1.79179	-6.00083	1.96311e-09	6.35378e-09
Fusobacterium nucleatum SGB6011	234.004	-13.5164	2.91515	-4.63659	3.54207e-06	7.74313e-06
Fusobacterium nucleatum SGB6013	1584.15	-9.18325	2.91104	-3.15462	0.00160705	0.00265023
Fusobacterium nucleatum SGB6014	1568.74	-19.0037	2.82741	-6.72122	1.80206e-11	1.21876e-10
Fusobacterium pseudoperiodonticum SGB5989 group	1625.16	-16.4095	2.44183	-6.72017	1.81517e-11	1.21876e-10
Gemella haemolysans SGB7285 group	1433.31	-6.34815	2.90758	-2.18331	0.0290127	0.0401059
Gemella morbillorum SGB7295	128.903	-17.8097	2.91858	-6.10218	1.04631e-09	3.93411e-09
Gemella sanguinis SGB7298 group	1023.71	-6.78857	2.84641	-2.38496	0.0170812	0.024702
Granulicatella adiacens SGB8249	813.111	-13.0878	2.91179	-4.49477	6.96468e-06	1.48791e-05
Granulicatella SGB8255 SGB8255 group	4630.35	-11.1416	1.20039	-9.28167	1.66846e-20	2.2405e-19
Haemophilus haemolyticus SGB9649	6104.21	-11.2866	2.91029	-3.87816	0.000105251	0.000193991
Haemophilus parainfluenzae SGB9663 group	49824.8	-2.87983	0.803749	-3.583	0.000339676	0.000580537
Haemophilus sputorum SGB9631	2543.21	-13.8676	2.91213	-4.76202	1.91668e-06	4.28972e-06
Kingella bonacorsii SGB9422	347.483	-11.9634	2.91606	-4.10259	4.08554e-05	8.17107e-05
Lancefieldella parvula SGB966	666.425	-18.7195	2.91609	-6.41938	1.36834e-10	7.56611e-10
Leptotrichia sp- oral taxon 215 SGB6067	94.8425	-11.8579	2.91806	-4.06363	4.83147e-05	9.46163e-05
Leptotrichia wadei SGB6055	1256.11	-10.5315	2.91469	-3.61324	0.000302391	0.000526385
Megasphaera micronuciformis SGB5868	1412.33	-18.4429	2.91409	-6.32886	2.46973e-10	1.1055e-09
Neisseria elongata SGB9447	408.713	-18.6709	2.91809	-6.39835	1.57069e-10	8.2025e-10
Neisseria sicca SGB9467 group	6589.64	-5.8843	1.60463	-3.66708	0.000245339	0.000443497
Neisseria subflava SGB9450	59027.6	-4.43278	0.843374	-5.25601	1.47215e-07	3.84353e-07
Parvimonas micra SGB6653	353.098	-11.4364	2.91673	-3.92097	8.81936e-05	0.000165804
Porphyromonas endodontalis SGB2016	1205.52	-12.6095	2.91511	-4.32556	1.52145e-05	3.10904e-05
Porphyromonas pasteri SGB2043	9702.49	-2.49113	1.12184	-2.22056	0.0263806	0.0375723
Prevotella conceptionensis SGB1458	392.339	-17.477	2.91758	-5.99023	2.0954e-09	6.35378e-09
Prevotella denticola SGB1540	1886.02	-15.859	2.48834	-6.37331	1.84991e-10	8.69456e-10
Prevotella intermedia SGB1560	3487.15	-14.4653	2.91531	-4.96185	6.98241e-07	1.64087e-06
Prevotella jejuni SGB1545	14625.7	-15.8555	1.30218	-12.1761	4.16574e-34	1.9579e-32
Prevotella melaninogenica SGB1552	37737.3	-4.29774	0.717112	-5.99312	2.05857e-09	6.35378e-09
Prevotella nanceiensis SGB1536 group	2592.96	-14.2104	2.91357	-4.8773	1.07549e-06	2.46575e-06
Prevotella nigrescens SGB1561	5969.67	-12.3387	1.29367	-9.53777	1.45939e-21	2.28638e-20
Prevotella oris SGB1525	2682.34	-14.4349	1.65604	-8.71652	2.86886e-18	2.69673e-17
Prevotella oulorum SGB1520	857.514	-14.6831	2.91458	-5.03781	4.70881e-07	1.16481e-06
Prevotella pallens SGB1564	6341.71	-12.2572	1.35184	-9.06709	1.22242e-19	1.27675e-18
Prevotella pleuritidis SGB1526	4898.95	-7.65848	1.92704	-3.97421	7.0613e-05	0.000135462
Prevotella salivae SGB1522	1278.22	-21.1336	2.91164	-7.25831	3.91951e-13	3.07029e-12
Prevotella veroralis SGB1541	294.94	-29.9338	2.91909	-10.2545	1.12975e-24	2.12392e-23
Prevotella vespertina SGB1542	2455.66	-21.8607	2.91382	-7.50244	6.26421e-14	5.35305e-13
Rothia aeria SGB16987	4067.97	-8.49003	2.62765	-3.23103	0.00123345	0.00207044
Selenomonas SGB5880	126.915	-17.5067	2.91908	-5.99734	2.00573e-09	6.35378e-09
Streptococcus australis SGB8059 group	198.76	-7.39452	2.91726	-2.53475	0.0112528	0.0165276
Streptococcus gordonii SGB8053	4146.05	19.0879	2.91457	6.54911	5.78815e-11	3.62724e-10
Tannerella forsythia SGB2053	255.567	-9.03154	2.9175	-3.09565	0.00196383	0.00307667
Veillonella atypica SGB6936	9153.65	-13.9741	1.00252	-13.9389	3.67518e-44	3.45467e-42
Veillonella dispar SGB6952	16722.2	-4.68521	0.892254	-5.25099	1.51288e-07	3.84353e-07
Veillonella parvula SGB6939	20493.2	-4.16178	0.836388	-4.97589	6.49488e-07	1.56543e-06
Veillonella rogosae SGB6956	8667.2	-13.5207	1.19149	-11.3477	7.61349e-30	2.38556e-28
1CMET2-PWY	22.0698	-2.89555	0.592462	-4.88732	1.02218e-06	1.47486e-05
ANAEROFRUCAT-PWY	21.9677	-2.65463	0.529043	-5.01779	5.22689e-07	8.12178e-06
ANAGLYCOLYSIS-PWY	47.4942	-0.885602	0.334757	-2.64551	0.00815674	0.0216797
ARGSYN-PWY	13.8772	-3.9415	0.772354	-5.10324	3.33892e-07	6.74463e-06
ARGSYNBSUB-PWY	13.2443	-3.99662	0.872441	-4.58096	4.62848e-06	5.19418e-05
ARO-PWY	45.3181	-0.585715	0.223753	-2.61769	0.00885279	0.0232242
CALVIN-PWY	22.4363	-2.88311	0.607201	-4.74819	2.05245e-06	2.59122e-05
COA-PWY	33.3387	-1.16997	0.369998	-3.16209	0.00156639	0.00555108
COA-PWY-1	28.2147	-1.43425	0.410689	-3.49232	0.000478852	0.00201751
COLANSYN-PWY	6.5253	-3.30749	1.29747	-2.54918	0.0107977	0.0275527
COMPLETE-ARO-PWY	35.7372	-1.60967	0.455146	-3.5366	0.000405315	0.00177986
DAPLYSINESYN-PWY	23.3985	-1.9212	0.532608	-3.60715	0.000309577	0.00156336
DTDPRHAMSYN-PWY	25.2265	-1.05895	0.397755	-2.66232	0.00776045	0.0209015
FASYN-ELONG-PWY	28.421	-2.02024	0.50125	-4.03041	5.56791e-05	0.000374906
GGB10485 SGB49305	38791.2	3.35938	0.575709	5.83521	5.37233e-09	1.57812e-08
GGB1144 SGB1468	7557.72	-15.3467	1.45788	-10.5268	6.50403e-26	1.52845e-24
GGB1202 SGB1566	289.41	-18.2803	2.91809	-6.26449	3.74039e-10	1.59817e-09
GGB1844 SGB2532	6041.25	-7.77405	2.91435	-2.66751	0.00764161	0.0115857
GLUCONEO-PWY	23.254	-2.93747	0.51525	-5.70106	1.19067e-08	3.00645e-07
GLUTORN-PWY	9.70181	-3.75458	0.81091	-4.63008	3.65516e-06	4.34319e-05
GLYCOLYSIS	29.9988	-1.9337	0.464752	-4.16071	3.17266e-05	0.000228885
HEME-BIOSYNTHESIS-II	16.1903	-1.86664	0.577116	-3.23442	0.00121889	0.00455955
HEMESYN2-PWY	16.4084	-2.71213	0.536012	-5.05983	4.19624e-07	7.70582e-06
HISDEG-PWY	7.19141	-5.27354	0.895167	-5.89113	3.83575e-09	1.54964e-07
HISTSYN-PWY	12.2182	-4.40741	0.73704	-5.97988	2.23295e-09	1.50352e-07
HOMOSER-METSYN-PWY	9.26007	-1.95944	0.807961	-2.42516	0.0153016	0.0371705
MET-SAM-PWY	12.1799	-2.26056	0.767515	-2.9453	0.00322646	0.010512
METSYN-PWY	12.4479	-2.24309	0.764865	-2.93266	0.00336068	0.0106071
NAGLIPASYN-PWY	10.8996	-2.50851	0.899023	-2.79027	0.00526648	0.0151975
NONMEVIPP-PWY	24.4559	-2.84769	0.567264	-5.02005	5.16591e-07	8.12178e-06
OANTIGEN-PWY	22.9548	-1.8625	0.501405	-3.71456	0.000203558	0.00111132
PANTO-PWY	19.4296	-1.72795	0.557883	-3.09733	0.00195275	0.00668568
PANTOSYN-PWY	16.2878	-2.96793	0.673327	-4.40786	1.04399e-05	9.31784e-05
PEPTIDOGLYCANSYN-PWY	42.0826	-1.42311	0.350944	-4.05508	5.01172e-05	0.000349092
PHOSLIPSYN-PWY	13.6303	-1.97922	0.681865	-2.90265	0.00370019	0.011499
PPGPPMET-PWY	16.5514	-3.49222	0.615991	-5.66928	1.43401e-08	3.21856e-07
PWY-1269	11.6462	-1.97283	0.602822	-3.27265	0.00106543	0.00413877
PWY-241	7.82559	-5.97185	0.917735	-6.50716	7.6584e-11	1.547e-08
PWY-2942	42.2713	-0.844473	0.263214	-3.20832	0.00133513	0.00490355
PWY-3841	50.6452	-1.04477	0.308182	-3.39009	0.000698687	0.00276735
PWY-4041	7.70742	-1.70169	0.742136	-2.29296	0.0218504	0.0474601
PWY-5030	7.29118	-3.36098	0.983186	-3.41846	0.00062976	0.00259615
PWY-5097	31.781	-1.33751	0.392209	-3.41021	0.000649128	0.00262248
PWY-5188	20.7647	-2.06105	0.514994	-4.00209	6.27853e-05	0.000409117
PWY-5347	12.9933	-2.27904	0.759296	-3.00151	0.00268641	0.00889598
PWY-5484	24.5363	-2.32453	0.478229	-4.86071	1.16968e-06	1.57517e-05
PWY-5667	22.7893	-1.52781	0.482806	-3.16443	0.00155389	0.00555108
PWY-5695	38.2688	-1.54809	0.40273	-3.844	0.000121047	0.000719162
PWY-5913	11.4834	-2.51439	0.821125	-3.06212	0.00219773	0.00739904
PWY-5918	9.76222	-5.41374	0.936509	-5.78076	7.43622e-09	2.14588e-07
PWY-5941	38.8195	-0.759589	0.322199	-2.35752	0.0183976	0.0412925
PWY-5973	50.197	-1.04511	0.279311	-3.74173	0.000182755	0.00102546
PWY-5989	16.884	-1.57364	0.556816	-2.82614	0.00471126	0.0139952
PWY-6147	36.3758	-1.34117	0.362461	-3.70016	0.00021546	0.00114534
PWY-6163	45.7509	-0.642251	0.233819	-2.74679	0.00601817	0.0171221
PWY-6282	25.7086	-1.96032	0.50467	-3.88435	0.000102603	0.000628055
PWY-6385	41.1734	-1.66424	0.378598	-4.3958	1.10367e-05	9.31784e-05
PWY-6386	45.7953	-1.06366	0.281035	-3.78478	0.000153844	0.000887899
PWY-6387	42.9897	-1.06806	0.305858	-3.49201	0.000479408	0.00201751
PWY-6527	14.0812	-1.73287	0.64626	-2.68138	0.00733198	0.0200143
PWY-6628	23.4884	-1.93553	0.539003	-3.59095	0.000329474	0.0015789
PWY-6630	22.7312	-2.27752	0.515229	-4.4204	9.85189e-06	9.31784e-05
PWY-6700	48.1582	-1.24254	0.289841	-4.28698	1.81117e-05	0.000140714
PWY-6703	35.1145	-0.918516	0.351825	-2.61072	0.00903522	0.0233989
PWY-6897	23.035	-1.00854	0.396204	-2.54551	0.010912	0.0275527
PWY-6936	46.3008	-0.598373	0.253227	-2.36299	0.0181279	0.0412925
PWY-7117	17.6543	-2.52798	0.601164	-4.20514	2.60923e-05	0.000195209
PWY-7199	36.9594	-1.01804	0.359417	-2.83247	0.00461902	0.0139952
PWY-7200	8.36797	-4.46896	1.2477	-3.58175	0.000341304	0.0015789
PWY-724	28.2142	-1.3493	0.415151	-3.25015	0.00115344	0.00439611
PWY-7282	13.0587	-1.83381	0.72827	-2.51804	0.011801	0.0294296
PWY-7328	10.08	-3.52088	0.775747	-4.5387	5.66033e-06	6.01782e-05
PWY-7345	13.5074	-1.96746	0.828325	-2.37523	0.0175379	0.0407202
PWY-7560	14.4885	-1.42794	0.617967	-2.31071	0.0208488	0.0457767
PWY-7663	59.0874	-0.67138	0.228775	-2.93468	0.00333895	0.0106071
PWY-7664	27.3841	-1.99872	0.501766	-3.98338	6.79419e-05	0.000428884
PWY-7791	41.6599	-0.929942	0.394438	-2.35764	0.0183915	0.0412925
PWY-7851	29.4629	-1.42847	0.399699	-3.57388	0.000351736	0.0015789
PWY-7858	12.4107	-1.60798	0.669947	-2.40016	0.0163881	0.038493
PWY-7953	30.867	-2.68415	0.461419	-5.81716	5.98542e-09	2.01509e-07
PWY-7977	15.9719	-3.76899	0.636769	-5.91892	3.24054e-09	1.54964e-07
PWY-8004	8.56577	-2.60495	1.07576	-2.42149	0.015457	0.0371705
PWY-8073	10.8996	-2.50851	0.899023	-2.79027	0.00526648	0.0151975
PWY0-1061	14.1852	-1.73733	0.647325	-2.68387	0.00727757	0.0200143
PWY0-1241	10.353	-2.11218	0.590183	-3.57886	0.000345099	0.0015789
PWY0-1261	12.2589	-1.90743	0.706947	-2.69812	0.00697323	0.0195638
PWY0-1586	62.6906	-0.854001	0.238455	-3.58139	0.000341769	0.0015789
PWY0-162	23.2454	-1.19167	0.508342	-2.34422	0.0190669	0.0423244
PWY0-862	31.2259	-1.0348	0.429934	-2.40688	0.0160896	0.0382365
PWY4FS-7	19.0624	-1.58766	0.560912	-2.83049	0.00464765	0.0139952
PWY4FS-8	17.0957	-1.36371	0.559108	-2.43908	0.0147248	0.0362734
PWY66-429	43.3647	-1.2345	0.27969	-4.41382	1.01563e-05	9.31784e-05
PYRIDNUCSYN-PWY	11.2095	-3.09903	0.705107	-4.39513	1.10707e-05	9.31784e-05
RIBOSYN2-PWY	22.9846	-3.3788	0.553057	-6.10931	1.00061e-09	1.01061e-07
SER-GLYSYN-PWY	20.0209	-2.41038	0.550654	-4.3773	1.2016e-05	9.70889e-05
THISYNARA-PWY	10.3718	-2.10205	0.580199	-3.62297	0.000291235	0.00150845
TRNA-CHARGING-PWY	50.346	-0.978218	0.315266	-3.10283	0.00191681	0.00667577
LinDA
Taxon/Pathway	baseMean	log2FoldChange	lfcSE	stat	pvalue	padj	reject	df
Phylum Bacteroidetes	389248	-2.79685	0.356189	-7.85214	2.14269e-09	1.71415e-08	TRUE	37
Phylum Candidatus Saccharibacteria	2009.8	-2.04968	0.487842	-4.20151	0.000160434	0.000427824	TRUE	37
Phylum Fusobacteria	14768.1	-1.77746	0.400747	-4.43538	7.94383e-05	0.000317753	TRUE	37
Phylum Proteobacteria	195138	-1.41363	0.453378	-3.118	0.00351581	0.00703162	TRUE	37
Class Bacilli	165636	2.32122	0.313913	7.39446	8.50569e-09	1.7862e-07	TRUE	37
Class Bacteroidia	405991	-1.94252	0.395068	-4.91693	1.82291e-05	0.000127604	TRUE	37
Class Candidatus Saccharibacteria unclassified	1816.55	-1.26522	0.493897	-2.5617	0.0124513	0.0435795	TRUE	74
Class Mollicutes	628.885	0.847869	0.259103	3.27233	0.0023151	0.00972343	TRUE	37
Class Negativicutes	159677	-1.61872	0.401473	-4.03194	0.000265381	0.00139325	TRUE	37
Class spirochaetia	1538.05	0.965444	0.183319	5.26647	6.17622e-06	6.48503e-05	TRUE	37
Order Bacteroidales	429677	-1.93143	0.393517	-4.90813	1.87305e-05	0.000168574	TRUE	37
Order Lactobacillales	157677	2.3946	0.348787	6.86551	4.28545e-08	1.15707e-06	TRUE	37
Order Mycoplasmatales	665.576	0.858959	0.27127	3.16643	0.0030867	0.0166682	TRUE	37
Order spirochaetales	1627.78	0.976534	0.198287	4.92485	1.77892e-05	0.000168574	TRUE	37
Order Veillonellales	165304	-1.66061	0.400726	-4.14401	0.000190416	0.00128531	TRUE	37
Family Candidatus Saccharibacteria unclassified	2069.99	-1.36574	0.496252	-2.75211	0.00744261	0.0301109	TRUE	74
Family Carnobacteriaceae	8062.71	-1.91496	0.487813	-3.9256	0.000362727	0.00205545	TRUE	37
Family Enterococcaceae	6204.71	3.69314	0.493848	7.47829	6.59741e-09	2.24312e-07	TRUE	37
Family Fusobacteriaceae	13305.5	-1.94671	0.563291	-3.45595	0.00139294	0.0067657	TRUE	37
Family Mycoplasmataceae	716.628	0.747343	0.266424	2.80509	0.00797054	0.0301109	TRUE	37
Family Prevotellaceae	413473	-1.60722	0.294667	-5.45436	3.44215e-06	3.9011e-05	TRUE	37
Family Streptococcaceae	124189	2.02821	0.337989	6.00081	6.26274e-07	1.06467e-05	TRUE	37
Family Treponemataceae	1752.63	0.864918	0.192037	4.50392	6.45405e-05	0.000548594	TRUE	37
Family Veillonellaceae	177983	-1.77223	0.414814	-4.27235	0.000129799	0.000882634	TRUE	37
Genus Aggregatibacter	3878.42	-2.22612	0.4625	-4.81323	2.50841e-05	0.00024457	TRUE	37
Genus Alloprevotella	5487.81	-1.81303	0.578608	-3.13344	0.00337322	0.0119596	TRUE	37
Genus Candidatus Saccharibacteria unclassified	533.053	-3.22513	0.799668	-4.03309	0.000264486	0.00147356	TRUE	37
Genus Fusobacterium	14639.1	-2.06561	0.570729	-3.61926	0.000878584	0.0042831	TRUE	37
Genus GGB10485	6826.64	3.57423	0.498257	7.17346	1.66691e-08	6.50094e-07	TRUE	37
Genus GGB1144	12858.3	-0.829218	0.333033	-2.4899	0.0173972	0.0496348	TRUE	37
Genus Granulicatella	8870.88	-2.03387	0.494904	-4.10962	0.000210892	0.0013708	TRUE	37
Genus Lancefieldella	260.606	-1.58449	0.49355	-3.21039	0.0027406	0.0106884	TRUE	37
Genus Megasphaera	1238.04	-1.0445	0.340375	-3.06866	0.00401074	0.0130349	TRUE	37
Genus Neisseria	99614.4	-1.3048	0.526142	-2.47994	0.0178176	0.0496348	TRUE	37
Genus Prevotella	376957	-1.85152	0.303039	-6.10986	4.45835e-07	8.69379e-06	TRUE	37
Genus Streptococcus	132814	1.7564	0.362964	4.83905	2.31698e-05	0.00024457	TRUE	37
Genus Treponema	1714.31	0.454564	0.129435	3.51192	0.00119053	0.00515895	TRUE	37
Genus Veillonella	189142	-1.87577	0.411618	-4.55707	5.49132e-05	0.000428323	TRUE	37
Actinomyces oris SGB15878	4510.07	2.57295	0.470154	5.47258	3.25225e-06	6.11422e-05	TRUE	37
Aggregatibacter sp- 2125159857 SGB9733	6185.27	-2.21038	0.452736	-4.88226	2.02846e-05	0.000272393	TRUE	37
Campylobacter concisus SGB19351 group	871.615	-1.80987	0.552345	-3.27671	0.00228752	0.00977396	TRUE	37
Granulicatella SGB8255	10642.1	-1.7137	0.471387	-3.63543	0.000839014	0.00481357	TRUE	37
Lancefieldella parvula SGB966	1492.1	-0.956313	0.330464	-2.89385	0.00634545	0.0220916	TRUE	36.9989
Lautropia dentalis SGB13164	322.597	0.806572	0.283169	2.84837	0.00713476	0.0231265	TRUE	37
Leptotrichia hongkongensis SGB6059	2201.04	0.528887	0.183944	2.87526	0.00665765	0.0223507	TRUE	37
Megasphaera micronuciformis SGB5868	2679.14	-1.18505	0.345361	-3.43134	0.00149208	0.00779196	TRUE	37
Neisseria subflava SGB9450	99376.9	-2.55609	0.63801	-4.00635	0.000286175	0.00206926	TRUE	37
Prevotella denticola SGB1540	2776.01	-1.60715	0.548904	-2.92793	0.00580829	0.0217958	TRUE	37
Prevotella histicola SGB1543	10034.9	-1.67776	0.431547	-3.88778	0.00040511	0.00272002	TRUE	37
Prevotella jejuni SGB1545	19220.1	-2.65429	0.562618	-4.71774	3.36234e-05	0.00031606	TRUE	37
Prevotella melaninogenica SGB1552	188903	-2.43974	0.38204	-6.38609	1.88781e-07	4.53377e-06	TRUE	37
Prevotella nigrescens SGB1561	16911.1	-1.61176	0.547315	-2.94485	0.00555776	0.0217679	TRUE	37
Prevotella oris SGB1525	8135.74	-1.70372	0.517547	-3.29191	0.00219419	0.00977396	TRUE	37
Prevotella pallens SGB1564	17423.3	-3.91423	0.494545	-7.9148	1.77711e-09	1.67048e-07	TRUE	37
Prevotella salivae SGB1522	1332.06	-2.94603	0.610936	-4.82216	7.39715e-06	0.000115889	TRUE	74
Prevotella vespertina SGB1542	2227.45	-1.97409	0.444595	-4.44021	7.8286e-05	0.000668989	TRUE	37
Streptococcus gordonii SGB8053	3038.5	1.59907	0.338346	4.72615	3.27684e-05	0.00031606	TRUE	37
Streptococcus mitis SGB8154	3945.34	0.556213	0.190902	2.91361	0.00602862	0.0217958	TRUE	37
Streptococcus mitis SGB8168	31461	1.37922	0.451696	3.05343	0.00417627	0.0170682	TRUE	37
Streptococcus vestibularis SGB8003	4012.31	1.01732	0.302041	3.36813	0.00177855	0.00862785	TRUE	37
TM7 phylum sp- oral taxon 352 SGB19860 group	6668.21	-1.05593	0.314574	-3.3567	0.00183571	0.00862785	TRUE	37
Veillonella atypica SGB6936	38527	-3.218	0.504459	-6.3791	1.92927e-07	4.53377e-06	TRUE	37
Veillonella dispar SGB6952	53864.4	-1.70168	0.404555	-4.20631	0.000158154	0.00123887	TRUE	37
Veillonella parvula SGB6939	71726.2	-1.87759	0.492615	-3.81148	0.00050575	0.00316936	TRUE	37
Veillonella rogosae SGB6956	24829.6	-1.48144	0.31344	-4.7264	3.2743e-05	0.00031606	TRUE	37
1CMET2-PWY	4238.4	-1.19772	0.305454	-3.92112	0.000388019	0.00691671	TRUE	35.3041
GGB10485 SGB49305	14772.9	3.43367	0.488586	7.02777	2.60329e-08	1.22355e-06	TRUE	37
GGB1144 SGB1468	19356.5	-1.24278	0.343075	-3.62249	0.00087054	0.00481357	TRUE	37
GLCMANNANAUT-PWY	2412.31	0.763639	0.250778	3.04508	0.00438575	0.0305712	TRUE	35.1977
LACTOSECAT-PWY	1751.24	2.16331	0.415375	5.20809	9.5295e-06	0.000752831	TRUE	33.5841
P125-PWY	283.292	1.08263	0.383531	2.82281	0.00779754	0.0450736	TRUE	35.0225
P41-PWY	4736.95	0.864535	0.219792	3.93342	0.000375484	0.00691671	TRUE	35.225
PPGPPMET-PWY	4205.24	-1.05949	0.372688	-2.84284	0.0058766	0.0370321	TRUE	69
PWY-3001	7841	0.534432	0.148754	3.59273	0.000968358	0.011475	TRUE	36.0947
PWY-5100	4783.51	0.87673	0.224551	3.90437	0.000408582	0.00691671	TRUE	35.2014
PWY-5130	788.929	-1.01124	0.316744	-3.19259	0.00297904	0.0252154	TRUE	34.9667
PWY-5659	2840.35	0.709182	0.230812	3.07255	0.00398566	0.0295188	TRUE	36.7224
PWY-5675	157.431	0.747462	0.25722	2.90592	0.00621957	0.0377959	TRUE	36.1048
PWY-5941	7920.32	0.783086	0.17396	4.50154	7.3679e-05	0.00271829	TRUE	34.4276
PWY-5981	1897.43	1.11069	0.267279	4.15557	0.000206087	0.00525728	TRUE	34.0904
PWY-6121	11229.7	1.17014	0.225461	5.18998	7.85814e-06	0.000752831	TRUE	36.9515
PWY-6122	13037.1	1.00173	0.285892	3.50387	0.0012047	0.0129779	TRUE	37.4971
PWY-6123	13170.5	1.06617	0.238625	4.46796	9.45454e-05	0.00280091	TRUE	31.6264
PWY-6124	13782.6	0.94885	0.290415	3.26723	0.00254043	0.023157	TRUE	32.9583
PWY-6277	13037.1	1.00173	0.285892	3.50387	0.0012047	0.0129779	TRUE	37.4971
PWY-6284	1400.33	0.564739	0.187045	3.01927	0.00459835	0.0311374	TRUE	36.5809
PWY-6292	222.934	0.709455	0.224555	3.15938	0.00343746	0.027156	TRUE	32.0828
PWY-6317	4149.62	1.10305	0.219705	5.02061	1.79663e-05	0.0010645	TRUE	32.5385
PWY-6385	9953.55	0.331545	0.113563	2.91949	0.00593764	0.0370321	TRUE	36.994
PWY-6386	9428.78	0.459758	0.122349	3.75776	0.000611227	0.00865948	TRUE	35.7778
PWY-6387	9695	0.366857	0.116895	3.13834	0.00333911	0.027156	TRUE	36.8091
PWY-6588	336.028	0.5274	0.115341	4.57255	5.92982e-05	0.00271829	TRUE	34.5566
PWY-6608	1246.17	-1.49903	0.433922	-3.4546	0.000946612	0.011475	TRUE	69
PWY-6609	12322.9	1.12584	0.284334	3.95955	0.00060398	0.00865948	TRUE	23.4526
PWY-6936	8537.06	0.831435	0.239671	3.46907	0.00134092	0.0138173	TRUE	37.0637
PWY-702	6077.19	0.795157	0.233703	3.40243	0.00163062	0.0154583	TRUE	36.5904
PWY-7198	1861.4	0.806505	0.199473	4.04317	0.000257291	0.00554346	TRUE	36.9357
PWY-7200	1859.96	-1.12348	0.250184	-4.49063	8.0287e-05	0.00271829	TRUE	33.4002
PWY-7234	8763.54	0.987506	0.235626	4.19098	0.000221826	0.00525728	TRUE	30.3074
PWY-7238	10508.3	0.976442	0.294797	3.31225	0.00147557	0.0145713	TRUE	69
PWY-7356	1574.16	1.08637	0.348488	3.11739	0.00266021	0.0233508	TRUE	69
PWY-7434	107.639	0.425725	0.15296	2.78325	0.00851649	0.0480573	TRUE	36.0282
PWY-7977	2938.02	-1.25314	0.424738	-2.95039	0.00552754	0.0363896	TRUE	36.3113
PWY-922	370.504	0.708811	0.19101	3.71085	0.000679667	0.00894895	TRUE	36.802
PWY0-1296	4105.35	1.27018	0.333121	3.81296	0.000621144	0.00865948	TRUE	30.6358
PWY3O-4107	281.526	0.484152	0.168537	2.87267	0.006846	0.0405626	TRUE	35.2837
PYRIDNUCSYN-PWY	1527.79	-0.898394	0.293385	-3.06216	0.00435483	0.0305712	TRUE	32.9364
THRESYN-PWY	8443.43	0.785468	0.148414	5.29243	6.08078e-06	0.000752831	TRUE	36.1116
VALSYN-PWY	13334.5	0.885189	0.287916	3.07447	0.00391768	0.0295188	TRUE	37.5537
Zicoseq
Taxon/Pathway	fdr-pvals	R2	taxa	prevalence
Phylum Actinobacteria	0.00505051	0.0602313	p Actinobacteria	0.894737
Phylum Candidatus Saccharibacteria	0.0016835	-0.103156	p Candidatus Saccharibacteria	0.381579
Phylum Firmicutes	0.0016835	0.0881462	p Firmicutes	0.960526
Phylum Fusobacteria	0.0016835	0.0447106	p Fusobacteria	0.697368
Class Actinomycetia	0.021645	-0.044561	c Actinomycetia	0.894737
Class Bacilli	0.00252525	-0.123427	c Bacilli	0.960526
Class Candidatus Saccharibacteria unclassified	0.00252525	-0.111227	c Candidatus Saccharibacteria unclassified	0.328947
Class CFGB570	0.003367	-0.0943488	c CFGB570	0.184211
Class Clostridia	0.0454545	-0.0494183	c Clostridia	0.302632
Class Coriobacteriia	0.010101	-0.0837624	c Coriobacteriia	0.210526
Class Epsilonproteobacteria	0.021645	-0.0578709	c Epsilonproteobacteria	0.328947
Class Erysipelotrichia	0.00505051	-0.0994622	c Erysipelotrichia	0.105263
Order Actinomycetales	0.0185185	0.0718159	o Actinomycetales	0.855263
Order Bacteroidales	0.0016835	-0.0142712	o Bacteroidales	0.894737
Order Campylobacterales	0.018759	-0.0573883	o Campylobacterales	0.328947
Order Candidatus Saccharibacteria unclassified	0.0016835	-0.0896116	o Candidatus Saccharibacteria unclassified	0.328947
Order Coriobacteriales	0.0391414	-0.0596322	o Coriobacteriales	0.210526
Order Erysipelotrichales	0.0121212	-0.0996148	o Erysipelotrichales	0.105263
Order Lactobacillales	0.0016835	0.145578	o Lactobacillales	0.960526
Order OFGB570	0.00252525	-0.101524	o OFGB570	0.184211
Family Atopobiaceae	0.018759	-0.0710906	f Atopobiaceae	0.210526
Family Candidatus Saccharibacteria unclassified	0.010101	-0.0899613	f Candidatus Saccharibacteria unclassified	0.328947
Family Enterococcaceae	0.00252525	0.123737	f Enterococcaceae	0.828947
Family Erysipelotrichaceae	0.010101	-0.10331	f Erysipelotrichaceae	0.105263
Family FGB570	0.010101	-0.0854903	f FGB570	0.184211
Family Streptococcaceae	0.00252525	0.114853	f Streptococcaceae	0.921053
Family Veillonellaceae	0.003367	-0.0266601	f Veillonellaceae	0.842105
Genus Aggregatibacter	0.0010101	-0.127643	g Aggregatibacter	0.381579
Genus Candidatus Saccharibacteria unclassified	0.0010101	-0.117271	g Candidatus Saccharibacteria unclassified	0.315789
Genus GGB10485	0.0010101	0.128066	g GGB10485	0.828947
Genus GGB1144	0.020202	-0.0455375	g GGB1144	0.447368
Genus GGB1202	0.00561167	-0.083144	g GGB1202	0.144737
Genus Haemophilus	0.020202	0.0560496	g Haemophilus	0.763158
Genus Lancefieldella	0.00126263	-0.106941	g Lancefieldella	0.210526
Genus Megasphaera	0.0010101	-0.121076	g Megasphaera	0.223684
Genus Neisseria	0.036075	0.0457015	g Neisseria	0.789474
Genus Rothia	0.0156107	0.0609767	g Rothia	0.776316
Genus Solobacterium	0.00126263	-0.10224	g Solobacterium	0.105263
Genus Streptococcus	0.0010101	0.122225	g Streptococcus	0.907895
Genus Veillonella	0.00126263	-0.0252042	g Veillonella	0.842105
Actinomyces graevenitzii SGB17130 group	0.0118426	-0.0697421	17130	0.171053
Actinomyces oris SGB15878	0.0003885	0.126284	15878	0.526316
Aggregatibacter sp- 2125159857 SGB9733	0.0003885	-0.171872	9733	0.368421
Alloprevotella SGB1483	0.0446571	-0.0499372	1483	0.131579
Alloprevotella SGB1484	0.026936	-0.057884	1484	0.157895
Campylobacter concisus SGB19351 group	0.00112233	-0.0951314	19351	0.276316
Capnocytophaga leadbetteri SGB2492	0.0373176	-0.0553363	2492	0.105263
Dialister invisus SGB5825 group	0.0373176	-0.0559832	5825	0.105263
Eubacterium sulci SGB3934 group	0.00112233	-0.103367	3934	0.144737
Fusobacterium nucleatum SGB6011	0.0373176	-0.0507677	6011	0.184211
Fusobacterium nucleatum SGB6014	0.0003885	-0.109446	6014	0.302632
Gemella morbillorum SGB7295	0.00484848	-0.0851859	7295	0.118421
GGB10485 SGB49305	0.0003885	0.0878618	49305	0.828947
GGB1144 SGB1468	0.0003885	-0.0981196	1468	0.381579
GGB1202 SGB1566	0.00823045	-0.0781292	1566	0.131579
Granulicatella adiacens SGB8249	0.0104618	-0.0668414	8249	0.25
Lancefieldella parvula SGB966	0.00112233	-0.104533	966	0.184211
Megasphaera micronuciformis SGB5868	0.0003885	-0.114012	5868	0.223684
Porphyromonas endodontalis SGB2016	0.0446571	-0.0463322	2016	0.197368
Prevotella conceptionensis SGB1458	0.0222222	-0.0638765	1458	0.144737
Prevotella histicola SGB1543	0.00112233	-0.0860692	1543	0.368421
Prevotella jejuni SGB1545	0.0003885	-0.111215	1545	0.368421
Prevotella melaninogenica SGB1552	0.044807	-0.0235222	1552	0.789474
Prevotella nigrescens SGB1561	0.00112233	-0.0660592	1561	0.5
Prevotella oris SGB1525	0.0003885	-0.0943187	1525	0.434211
Prevotella pallens SGB1564	0.0003885	-0.186876	1564	0.447368
Prevotella salivae SGB1522	0.0003885	-0.165519	1522	0.289474
Prevotella veroralis SGB1541	0.00252525	-0.100948	1541	0.105263
Prevotella vespertina SGB1542	0.0003885	-0.153576	1542	0.236842
Streptococcus gordonii SGB8053	0.00543901	0.0792004	8053	0.197368
Streptococcus mitis SGB8168	0.0268308	0.0583393	8168	0.723684
TM7 phylum sp- oral taxon 352 SGB19860 group	0.0003885	-0.146241	19860	0.25
Veillonella atypica SGB6936	0.0003885	-0.122586	6936	0.592105
Veillonella dispar SGB6952	0.00252525	-0.055643	6952	0.631579
Veillonella parvula SGB6939	0.0247638	-0.0332431	6939	0.710526
Veillonella rogosae SGB6956	0.00462963	-0.0575142	6956	0.460526
1CMET2-PWY	0.00505051	-0.0966533	1CMET2.PWY	0.549296
ANAEROFRUCAT-PWY	0.035073	-0.0437638	ANAEROFRUCAT-PWY	0.591549
BIOTIN-BIOSYNTHESIS-PWY	0.020202	-0.110093	BIOTIN-BIOSYNTHESIS-PWY	0.225352
DAPLYSINESYN-PWY	0.035073	-0.0431596	DAPLYSINESYN-PWY	0.56338
GLYCOLYSIS-E-D	0.0284325	-0.0726337	GLYCOLYSIS-E-D	0.309859
HEME-BIOSYNTHESIS-II-1	0.0431141	-0.0536998	HEME-BIOSYNTHESIS-II-1	0.394366
HISDEG-PWY	0.0496633	-0.0471821	HISDEG-PWY	0.450704
LACTOSECAT-PWY	0.0439955	0.0462931	LACTOSECAT-PWY	0.704225
NONMEVIPP-PWY	0.020202	-0.0710486	NONMEVIPP-PWY	0.507042
P23-PWY	0.0242424	-0.102644	P23.PWY	0.112676
P4-PWY	0.041699	-0.0730088	P4.PWY	0.183099
P42-PWY	0.020202	-0.107223	P42.PWY	0.28169
POLYISOPRENSYN-PWY	0.035073	-0.0652855	POLYISOPRENSYN-PWY	0.323944
PPGPPMET-PWY	0.0245938	-0.0466817	PPGPPMET-PWY	0.619718
PWY-1269	0.020202	-0.0658256	PWY-1269	0.492958
PWY-2201	0.0466366	-0.0632391	PWY-2201	0.253521
PWY-241	0.0252525	-0.0689642	PWY-241	0.394366
PWY-5005	0.020202	-0.098512	PWY-5005	0.211268
PWY-5097	0.020202	-0.0435873	PWY-5097	0.690141
PWY-5121	0.0431141	-0.0644712	PWY-5121	0.267606
PWY-5130	0.00505051	-0.11952	PWY-5130	0.352113
PWY-5484	0.043618	-0.0365472	PWY-5484	0.605634
PWY-5838	0.020202	-0.107097	PWY-5838	0.169014
PWY-5861	0.020202	-0.102551	PWY-5861	0.169014
PWY-5897	0.035073	-0.0624402	PWY-5897	0.366197
PWY-5898	0.035073	-0.0624402	PWY-5898	0.366197
PWY-5899	0.035073	-0.0624402	PWY-5899	0.366197
PWY-5918	0.036036	-0.0657126	PWY-5918	0.295775
PWY-5989	0.020202	-0.0539681	PWY-5989	0.661972
PWY-6125	0.0466366	-0.0213697	PWY-6125	0.760563
PWY-6519	0.020202	-0.109588	PWY-6519	0.225352
PWY-6608	0.00505051	-0.107626	PWY-6608	0.450704
PWY-6803	0.020202	-0.0930153	PWY-6803	0.352113
PWY-7117	0.0432229	-0.0409625	PWY-7117	0.535211
PWY-7197	0.0432229	-0.0217683	PWY-7197	0.760563
PWY-7200	0.00505051	-0.157968	PWY-7200	0.352113
PWY-724	0.035073	-0.0370776	PWY-724	0.619718
PWY-7328	0.041699	-0.0569687	PWY-7328	0.366197
PWY-7761	0.035073	-0.0673924	PWY-7761	0.295775
PWY-7977	0.020202	-0.0588745	PWY-7977	0.56338
PWY-8004	0.020202	-0.0910991	PWY-8004	0.338028
PWY0-1241	0.020202	-0.0709289	PWY0.1241	0.450704
PWY0-1479	0.035073	-0.0530061	PWY0.1479	0.450704
PWY0-781	0.0252525	-0.0918363	PWY0.781	0.15493
PWY0-845	0.0252525	-0.0756311	PWY0.845	0.309859
PYRIDNUCSYN-PWY	0.020202	-0.0749767	PYRIDNUCSYN-PWY	0.43662
PYRIDOXSYN-PWY	0.0245938	-0.0787304	PYRIDOXSYN-PWY	0.309859
RIBOSYN2-PWY	0.0245938	-0.0564815	RIBOSYN2.PWY	0.535211
Count input for Maaslin, LinDA and ZicoSeq
Maaslin2
Taxon	Metadata	Value	Coefficient	Standard error	N	N-not-0	p-value	q-value
GGB10485 SGB49305	Sample type	SalSwabM	3.92525	0.489546	76	63	1.3065e-09	1.22811e-07
Prevotella pallens SGB1564	Sample type	SalSwabM	-4.1484	0.598038	76	34	3.44303e-08	1.61822e-06
Lautropia dentalis SGB13164	Sample type	SalSwabM	1.71735	0.278926	76	12	3.84933e-07	1.20612e-05
Streptococcus gordonii SGB8053	Sample type	SalSwabM	3.43592	0.678074	76	15	1.14596e-05	0.000215441
Streptococcus mitis SGB8154	Sample type	SalSwabM	1.60951	0.316115	76	8	1.06276e-05	0.000215441
Actinomyces oris SGB15878	Sample type	SalSwabM	3.70415	0.757575	76	40	1.98381e-05	0.000290601
Veillonella atypica SGB6936	Sample type	SalSwabM	-3.48923	0.717765	76	45	2.16405e-05	0.000290601
Prevotella melaninogenica SGB1552	Sample type	SalSwabM	-2.67503	0.618329	76	60	0.000110413	0.00129735
Prevotella salivae SGB1522	Sample type	SalSwabM	-2.27958	0.603101	76	21	0.000315505	0.00296575
Aggregatibacter sp. 2125159857 SGB9733	Sample type	SalSwabM	-2.6137	0.655124	76	28	0.00030061	0.00296575
GGB1144 SGB1468	Sample type	SalSwabM	-2.68802	0.684205	76	29	0.00035948	0.00307192
GGB4333 SGB5935 SGB5935	Sample type	SalSwabM	1.42886	0.388929	76	11	0.000751847	0.00543643
Veillonella rogosae SGB6956	Sample type	SalSwabM	-2.24038	0.607721	76	35	0.000725031	0.00543643
Prevotella jejuni SGB1545	Sample type	SalSwabM	-2.79033	0.771613	76	28	0.000886194	0.00595016
Streptococcus vestibularis SGB8003	Sample type	SalSwabM	2.30936	0.663704	76	17	0.00130405	0.00817205
Tannerella forsythia SGB2053	Sample type	SalSwabM	1.26067	0.374653	76	8	0.00179456	0.00992287
Prevotella histicola SGB1543	Sample type	SalSwabM	-2.19902	0.650847	76	28	0.0017272	0.00992287
Gemella SGB7284	Sample type	SalSwabM	1.24706	0.381567	76	8	0.00234103	0.0122254
Prevotella vespertina SGB1542	Sample type	SalSwabM	-1.87997	0.580912	76	18	0.00255473	0.0126392
Neisseria sp. oral taxon 014 SGB9463	Sample type	SalSwabM	1.69098	0.528446	76	24	0.00281957	0.013252
Fusobacterium nucleatum SGB6001	Sample type	SalSwabM	1.27991	0.40408	76	8	0.00307815	0.0137784
Rothia mucilaginosa SGB16986	Sample type	SalSwabM	1.06878	0.339772	76	13	0.0032649	0.01395
Actinobaculum sp. oral taxon 183 SGB15892	Sample type	SalSwabM	1.70109	0.554772	76	12	0.00403612	0.0158081
Veillonella parvula SGB6939	Sample type	SalSwabM	-2.17936	0.707477	76	54	0.00388665	0.0158081
Lautropia mirabilis SGB13165	Sample type	SalSwabM	1.92744	0.633919	76	26	0.0043217	0.0162496
Veillonella dispar SGB6952	Sample type	SalSwabM	-1.94807	0.651049	76	48	0.00490943	0.0170921
Neisseria subflava SGB9450	Sample type	SalSwabM	-2.21125	0.735519	76	50	0.00472954	0.0170921
Leptotrichia hongkongensis SGB6059	Sample type	SalSwabM	1.64497	0.561426	76	10	0.00577727	0.0193951
Granulicatella SGB8255	Sample type	SalSwabM	-1.77845	0.620217	76	40	0.00679298	0.0220186
Actinomyces sp. ph3 SGB17137 group	Sample type	SalSwabM	1.00089	0.354568	76	9	0.0076175	0.0238682
TM7 phylum sp. oral taxon 352 SGB19860 group	Sample type	SalSwabM	-1.82183	0.653109	76	19	0.00829396	0.0251494
Actinomyces SGB17163	Sample type	SalSwabM	1.31475	0.491337	76	9	0.0110392	0.0320146
Gemella SGB47116	Sample type	SalSwabM	1.45961	0.546949	76	11	0.0112392	0.0320146
Streptococcus mitis SGB8168	Sample type	SalSwabM	1.46543	0.566939	76	55	0.0138216	0.0382126
Streptococcus australis SGB8059 group	Sample type	SalSwabM	1.14857	0.449887	76	8	0.0149367	0.0400107
Prevotella oris SGB1525	Sample type	SalSwabM	-1.85688	0.730339	76	33	0.0153233	0.0400107
Streptococcus infantis SGB8095	Sample type	SalSwabM	1.23697	0.499051	76	36	0.0178727	0.0454062
Alloprevotella SGB77721	Sample type	SalSwabM	1.25632	0.509856	76	8	0.0185067	0.0457798
Genus GGB10485	Sample type	SalSwabM	4.12161	0.507139	76	62	9.45615e-10	3.6879e-08
Genus Mogibacterium	Sample type	SalSwabM	1.23462	0.325319	76	4	0.000530344	0.00413669
Genus Aggregatibacter	Sample type	SalSwabM	-2.70563	0.701912	76	27	0.000446153	0.00413669
Genus Treponema	Sample type	SalSwabM	1.35901	0.350183	76	10	0.000413385	0.00413669
Genus GGB4333	Sample type	SalSwabM	1.62522	0.396492	76	10	0.000217644	0.00413669
Genus Prevotella	Sample type	SalSwabM	-2.58014	0.693187	76	64	0.000654563	0.00425466
Genus Actinobaculum	Sample type	SalSwabM	1.89745	0.519175	76	11	0.000794053	0.00442401
Genus Fusobacterium	Sample type	SalSwabM	-2.29431	0.691044	76	49	0.0020309	0.00990066
Genus GGB1144	Sample type	SalSwabM	-2.28436	0.70072	76	34	0.00239428	0.0103752
Genus Lautropia	Sample type	SalSwabM	1.72724	0.556196	76	27	0.00363586	0.0141799
Genus Granulicatella	Sample type	SalSwabM	-1.86302	0.65942	76	45	0.00757069	0.0268415
Genus Candidatus Nanosynsacchari	Sample type	SalSwabM	1.23245	0.45221	76	6	0.00975228	0.0316949
Genus Veillonella	Sample type	SalSwabM	-1.90385	0.71105	76	64	0.0109938	0.0329813
Genus Candidatus Saccharibacteria unclassified	Sample type	SalSwabM	-1.80503	0.707669	76	22	0.0128186	0.0357088
Genus Neisseria	Sample type	SalSwabM	-1.84169	0.751311	76	60	0.0190788	0.049605
Family Enterococcaceae	Sample type	SalSwabM	3.99235	0.521081	76	62	3.79344e-09	1.28977e-07
Family Treponemataceae	Sample type	SalSwabM	1.49872	0.34034	76	13	8.74447e-05	0.00148656
Family Prevotellaceae	Sample type	SalSwabM	-2.76132	0.693098	76	64	0.000305609	0.00346357
Family Mycoplasmataceae	Sample type	SalSwabM	1.4835	0.403224	76	10	0.000740609	0.00629517
Family Fusobacteriaceae	Sample type	SalSwabM	-2.42357	0.688386	76	49	0.00116161	0.00789894
Family Carnobacteriaceae	Sample type	SalSwabM	-1.99228	0.651326	76	45	0.00411714	0.0233305
Family Streptococcaceae	Sample type	SalSwabM	1.78189	0.599029	76	70	0.00514114	0.0249713
Family Veillonellaceae	Sample type	SalSwabM	-2.04157	0.716074	76	64	0.00708569	0.0295496
Family Burkholderiaceae	Sample type	SalSwabM	1.59799	0.56818	76	27	0.00782194	0.0295496
Family Neisseriaceae	Sample type	SalSwabM	-1.99435	0.766149	76	60	0.0132164	0.0449356
Family Candidatus Saccharibacteria unclassified	Sample type	SalSwabM	-1.77124	0.711987	76	22	0.0151074	0.0466957
Family Pasteurellaceae	Sample type	SalSwabM	-1.75772	0.707465	76	60	0.0176227	0.049931
Order Lactobacillales	Sample type	SalSwabM	2.22968	0.503451	76	73	8.10355e-05	0.00109398
Order spirochaetales	Sample type	SalSwabM	1.5752	0.342642	76	13	4.85928e-05	0.00109398
Order Mycoplasmatales	Sample type	SalSwabM	1.55998	0.395801	76	10	0.000346412	0.0031177
Order Burkholderiales	Sample type	SalSwabM	1.70136	0.563471	76	27	0.00456966	0.0308452
Order Bacteroidales	Sample type	SalSwabM	-1.79079	0.618543	76	68	0.00632361	0.0341475
Order Veillonellales	Sample type	SalSwabM	-1.96509	0.700144	76	64	0.00793781	0.0357201
Class spirochaetia	Sample type	SalSwabM	1.718	0.33447	76	10	9.24547e-06	0.000194155
Class Bacilli	Sample type	SalSwabM	2.30857	0.499985	76	73	4.57091e-05	0.000479945
Class Mollicutes	Sample type	SalSwabM	1.70278	0.38915	76	10	9.51482e-05	0.000666037
Class Candidatus Saccharimonia	Sample type	SalSwabM	1.32247	0.463048	76	5	0.00556465	0.0292144
Class Bacteroidia	Sample type	SalSwabM	-1.64799	0.621396	76	68	0.0117112	0.0491871
Phylum spirochaetes	Sample type	SalSwabM	1.59934	0.370533	76	4	0.00011375	0.000910001
Phylum Tenericutes	Sample type	SalSwabM	1.58386	0.404482	76	4	0.000373303	0.00149321
Phylum Bacteroidetes	Sample type	SalSwabM	-1.77958	0.555333	76	68	0.0027845	0.00699186
Phylum Firmicutes	Sample type	SalSwabM	1.57248	0.50398	76	73	0.00349593	0.00699186
Phylum Fusobacteria	Sample type	SalSwabM	-1.52783	0.602027	76	49	0.0154983	0.0247973
Phylum Candidatus Saccharibacteria	Sample type	SalSwabM	-1.614	0.688811	76	13	0.0246049	0.0328066
PWY-5675	Sample type	SalSwabM	0.958397	0.186695	76	4	9.33202e-06	0.00221169
LACTOSECAT-PWY	Sample type	SalSwabM	1.0155	0.223616	76	45	5.76163e-05	0.00455169
PWY-922	Sample type	SalSwabM	0.921206	0.201864	76	4	5.38486e-05	0.00455169
X1CMET2-PWY	Sample type	SalSwabM	-0.885874	0.202361	76	38	9.45603e-05	0.00510584
PWY-6588	Sample type	SalSwabM	0.980837	0.226289	76	0	0.000107718	0.00510584
PWY-5676	Sample type	SalSwabM	0.852898	0.201456	76	2	0.000145735	0.00521274
PWY-6292	Sample type	SalSwabM	0.907671	0.215328	76	4	0.000153963	0.00521274
PWY3O-4107	Sample type	SalSwabM	0.95695	0.239745	76	4	0.000298926	0.00885569
P125-PWY	Sample type	SalSwabM	0.938114	0.237579	76	10	0.000339062	0.00892863
PWY-5097	Sample type	SalSwabM	-0.756745	0.212042	76	49	0.000633824	0.0150216
P161-PWY	Sample type	SalSwabM	0.935996	0.256214	76	14	0.000797572	0.015752
PWY-7200	Sample type	SalSwabM	-0.995705	0.271402	76	20	0.000762871	0.015752
PWY-5981	Sample type	SalSwabM	0.979231	0.278742	76	32	0.00118679	0.0187513
PWY-7977	Sample type	SalSwabM	-0.715639	0.201352	76	39	0.00105675	0.0187513
PWY-8187	Sample type	SalSwabM	0.642112	0.182612	76	10	0.00117601	0.0187513
PWY-5910	Sample type	SalSwabM	0.658395	0.189709	76	1	0.00133719	0.0198072
PPGPPMET-PWY	Sample type	SalSwabM	-0.694117	0.217586	76	43	0.00208686	0.027477
PWY-5367	Sample type	SalSwabM	0.785166	0.236868	76	8	0.00206063	0.027477
PWY-7434	Sample type	SalSwabM	0.832491	0.256655	76	0	0.00250382	0.0312318
UDPNACETYLGALSYN-PWY	Sample type	SalSwabM	0.958076	0.30191	76	3	0.0030293	0.0358972
PWY-5989	Sample type	SalSwabM	-0.582618	0.185376	76	47	0.00328852	0.0371133
PWY-7198	Sample type	SalSwabM	0.856275	0.285002	76	28	0.00362957	0.0391004
NONMEVIPP-PWY	Sample type	SalSwabM	-0.677227	0.220457	76	36	0.00397599	0.0409699
METHGLYUT-PWY	Sample type	SalSwabM	0.63989	0.21763	76	0	0.00562458	0.0468925
PWY-5154	Sample type	SalSwabM	0.730482	0.248925	76	7	0.005709	0.0468925
PWY-724	Sample type	SalSwabM	-0.637934	0.224216	76	44	0.0057379	0.0468925
PWY-7356	Sample type	SalSwabM	0.703589	0.24419	76	28	0.00517886	0.0468925
PWY0-1297	Sample type	SalSwabM	0.687551	0.233918	76	12	0.00563906	0.0468925
PWY0-1477	Sample type	SalSwabM	0.691435	0.235578	76	15	0.00570134	0.0468925
Zicoseq
Taxon/Pathway	fdr-pvals	R2	taxa	prevalence
Lancefieldella parvula SGB966	0.00378788	-0.108188	966	0.184211
Actinomyces graevenitzii SGB17130 group	0.0266299	-0.0548595	17130	0.171053
Actinomyces oris SGB15878	0.00378788	-0.0818959	15878	0.526316
GGB10485 SGB49305	0.00543901	0.0821916	49305	0.828947
TM7 phylum sp. oral taxon 352 SGB19860 group	0.00126263	-0.117319	19860	0.25
Gemella morbillorum SGB7295	0.010101	-0.0797769	7295	0.118421
Streptococcus gordonii SGB8053	0.00942761	0.0807985	8053	0.197368
Streptococcus mitis SGB8168	0.0166667	0.0600773	8168	0.723684
Dialister invisus SGB5825 group	0.0487484	-0.0517643	5825	0.105263
Veillonella atypica SGB6936	0.00448934	-0.0649782	6936	0.592105
Megasphaera micronuciformis SGB5868	0.00378788	-0.110421	5868	0.223684
Eubacterium sulci SGB3934 group	0.00505051	-0.0891134	3934	0.144737
GGB1144 SGB1468	0.00505051	-0.0728206	1468	0.381579
Prevotella conceptionensis SGB1458	0.0166667	-0.0646705	1458	0.144737
Prevotella salivae SGB1522	0.00126263	-0.131167	1522	0.289474
GGB1202 SGB1566	0.0154486	-0.0682687	1566	0.131579
Prevotella histicola SGB1543	0.0166667	-0.0526262	1543	0.368421
Prevotella veroralis SGB1541	0.00505051	-0.0892744	1541	0.105263
Prevotella vespertina SGB1542	0.00126263	-0.152364	1542	0.236842
Prevotella pallens SGB1564	0.00126263	0.118935	1564	0.447368
Campylobacter concisus SGB19351 group	0.00378788	-0.0960092	19351	0.276316
Neisseria elongata SGB9447	0.00942761	-0.0803411	9447	0.131579
Aggregatibacter sp. 2125159857 SGB9733	0.022126	-0.0622038	9733	0.368421
Class Coriobacteriia	0.00378788	-0.0803702	c Coriobacteriia	0.210526
Class Bacteroidia	0.0016835	0.0966923	c Bacteroidia	0.894737
Class CFGB570	0.0016835	-0.104571	c CFGB570	0.184211
Class Candidatus Saccharibacteria unclassified	0.0016835	-0.0948723	c Candidatus Saccharibacteria unclassified	0.328947
Class Erysipelotrichia	0.002886	-0.0869588	c Erysipelotrichia	0.105263
Class Negativicutes	0.0016835	-0.171405	c Negativicutes	0.842105
Class Fusobacteriia	0.0016835	-0.0697428	c Fusobacteriia	0.697368
Class Epsilonproteobacteria	0.0016835	-0.0787884	c Epsilonproteobacteria	0.328947
Phylum Bacteroidetes	0.00252525	-0.0712549	p Bacteroidetes	0.894737
Phylum Candidatus Saccharibacteria	0.00252525	-0.0637008	p Candidatus Saccharibacteria	0.381579
Phylum Fusobacteria	0.003367	-0.0448586	p Fusobacteria	0.697368
Order Micrococcales	0.0030303	-0.0354448	o Micrococcales	0.776316
Order Propionibacteriales	0.0454545	-0.0476835	o Propionibacteriales	0.144737
Order Coriobacteriales	0.0030303	-0.0820044	o Coriobacteriales	0.210526
Order Bacteroidales	0.0010101	-0.077626	o Bacteroidales	0.894737
Order OFGB570	0.0010101	-0.10625	o OFGB570	0.184211
Order Flavobacteriales	0.0454545	-0.0436653	o Flavobacteriales	0.368421
Order Candidatus Saccharibacteria unclassified	0.0030303	-0.0807757	o Candidatus Saccharibacteria unclassified	0.328947
Order Bacillales	0.0010101	-0.0652929	o Bacillales	0.526316
Order Erysipelotrichales	0.0030303	-0.0860315	o Erysipelotrichales	0.105263
Order Veillonellales	0.0010101	-0.182625	o Veillonellales	0.842105
Order Fusobacteriales	0.0016835	-0.0705898	o Fusobacteriales	0.697368
Order Campylobacterales	0.0010101	-0.0823749	o Campylobacterales	0.328947
Genus Lancefieldella	0.00126263	-0.116852	g Lancefieldella	0.210526
Genus Alloprevotella	0.03885	-0.0492813	g Alloprevotella	0.421053
Genus GGB1202	0.004329	-0.0886903	g GGB1202	0.144737
Genus Capnocytophaga	0.044733	-0.048278	g Capnocytophaga	0.210526
Genus Candidatus Saccharibacteria unclassified	0.00126263	-0.144789	g Candidatus Saccharibacteria unclassified	0.315789
Genus GGB10485	0.0292929	0.0589114	g GGB10485	0.828947
Genus Streptococcus	0.0330579	0.0498968	g Streptococcus	0.907895
Genus Eubacteriales Family XIII Incertae Sedis unclassified	0.0246914	-0.0602441	g Eubacteriales Family XIII Incertae Sedis unclassified	0.210526
Genus Solobacterium	0.0151515	-0.0760051	g Solobacterium	0.105263
Genus Megasphaera	0.00126263	-0.120521	g Megasphaera	0.223684
Genus Fusobacterium	0.00126263	-0.0682891	g Fusobacterium	0.644737
Genus Kingella	0.037037	-0.0528848	g Kingella	0.184211
Genus Campylobacter	0.0016835	-0.0886262	g Campylobacter	0.328947
Genus Aggregatibacter	0.0016835	-0.0976756	g Aggregatibacter	0.381579
Family Actinomycetaceae	0.024531	0.0625809	f Actinomycetaceae	0.855263
Family Micrococcaceae	0.024531	0.0615036	f Micrococcaceae	0.776316
Family FGB570	0.024531	-0.0661838	f FGB570	0.184211
Family Candidatus Saccharibacteria unclassified	0.0494949	-0.0499197	f Candidatus Saccharibacteria unclassified	0.328947
Family Enterococcaceae	0.00252525	0.134371	f Enterococcaceae	0.828947
Family Streptococcaceae	0.00252525	0.133303	f Streptococcaceae	0.921053
Family Erysipelotrichaceae	0.024531	-0.081324	f Erysipelotrichaceae	0.105263
Family Veillonellaceae	0.003367	-0.0238334	f Veillonellaceae	0.842105
Family Neisseriaceae	0.0494949	0.0473644	f Neisseriaceae	0.789474
Family Pasteurellaceae	0.0494949	0.049977	f Pasteurellaceae	0.789474
1CMET2-PWY	0.0422746	-0.0316251	1CMET2.PWY	0.549296
BRANCHED-CHAIN-AA-SYN-PWY	0.0232323	-0.0193979	BRANCHED-CHAIN-AA-SYN-PWY	0.774648
COA-PWY	0.0463253	0.0128062	COA-PWY	0.802817
GLCMANNANAUT-PWY	0.025012	0.0215111	GLCMANNANAUT-PWY	0.676056
LACTOSECAT-PWY	0.001443	0.0746966	LACTOSECAT-PWY	0.704225
NONOXIPENT-PWY	0.0261708	0.0206694	NONOXIPENT-PWY	0.732394
P41-PWY	0.0122275	0.0255596	P41.PWY	0.746479
PWY-5100	0.0016835	0.0269352	PWY-5100	0.746479
PWY-5941	0.001443	0.0234383	PWY-5941	0.774648
PWY-5981	0.0463253	0.0331278	PWY-5981	0.521127
PWY-6121	0.001443	0.0405758	PWY-6121	0.873239
PWY-6122	0.001443	0.0352799	PWY-6122	0.901408
PWY-6123	0.001443	0.0364096	PWY-6123	0.873239
PWY-6124	0.0106622	0.0292725	PWY-6124	0.887324
PWY-6277	0.002331	0.0361082	PWY-6277	0.901408
PWY-6317	0.001443	0.03572	PWY-6317	0.704225
PWY-6609	0.0016835	0.0387719	PWY-6609	0.873239
PWY-6936	0.0016835	0.0273252	PWY-6936	0.788732
PWY-702	0.0422746	0.0218044	PWY-702	0.704225
PWY-7111	0.0106622	0.0196093	PWY-7111	0.816901
PWY-7200	0.010101	-0.0583301	PWY-7200	0.352113
PWY-7234	0.001443	0.0353636	PWY-7234	0.788732
PWY-7238	0.004329	0.0311168	PWY-7238	0.859155
PWY-7356	0.0267896	0.0384523	PWY-7356	0.535211
PWY-7357	0.0340909	0.0245729	PWY-7357	0.71831
PWY0-1296	0.0016835	0.0360641	PWY0.1296	0.746479
THRESYN-PWY	0.00538721	0.0226428	THRESYN-PWY	0.774648
UDPNAGSYN-PWY	0.0383838	-0.0158857	UDPNAGSYN-PWY	0.802817
VALSYN-PWY	0.0016835	0.0272954	VALSYN-PWY	0.887324
LinDA
Taxon/Pathway	baseMean	log2FoldChange	lfcSE	stat	pvalue	padj	reject	df
Actinobaculum sp. oral taxon 183 SGB15892	50.725	2.28557	0.849638	2.69005	0.0106553	0.0358188	TRUE	37
Actinomyces oris SGB15878	500.254	5.33267	1.17521	4.53763	5.82581e-05	0.000864456	TRUE	37
GGB10485 SGB49305	11738.7	5.60449	0.747807	7.49456	6.28035e-09	5.90353e-07	TRUE	37
Rothia mucilaginosa SGB16986	70.1191	1.34199	0.527714	2.54303	0.0153034	0.046404	TRUE	37
TM7 phylum sp. oral taxon 352 SGB19860 group	562.244	-3.12463	1.01567	-3.07641	0.00392885	0.0175863	TRUE	37
Gemella SGB7284	29.4533	1.55608	0.562936	2.76422	0.00884243	0.0332475	TRUE	37
GGB4333 SGB5935	40.4394	1.82658	0.597917	3.05491	0.00415995	0.0177743	TRUE	37
Granulicatella SGB8255	8766.71	-3.12779	0.965683	-3.23894	0.00253594	0.0126082	TRUE	37
Streptococcus gordonii SGB8053	22.4694	4.94097	1.04448	4.73054	3.23309e-05	0.000607821	TRUE	37
Streptococcus mitis SGB8154	22.7037	2.18253	0.489277	4.46073	7.35707e-05	0.000864456	TRUE	37
Streptococcus vestibularis SGB8003	48.263	3.21797	1.01872	3.15883	0.0031506	0.0148078	TRUE	37
Veillonella atypica SGB6936	45958.9	-5.62885	1.12804	-4.98994	1.45512e-05	0.000341954	TRUE	37
Veillonella parvula SGB6939	101369	-3.67305	1.09346	-3.35912	0.00182345	0.0107128	TRUE	37
Veillonella dispar SGB6952	36688.1	-3.27017	1.01021	-3.23714	0.00254847	0.0126082	TRUE	37
Veillonella rogosae SGB6956	6980.2	-3.73599	0.956152	-3.90732	0.000382647	0.0029974	TRUE	37
Tannerella forsythia SGB2053	26.4909	1.54231	0.564573	2.73182	0.00959601	0.0346933	TRUE	37
GGB1144 SGB1468	3927.98	-4.43158	1.06795	-4.14962	0.000187266	0.00160027	TRUE	37
Prevotella salivae SGB1522	914.268	-3.88561	0.934802	-4.15661	8.58315e-05	0.000896462	TRUE	74
Prevotella oris SGB1525	3187.37	-3.24375	1.13557	-2.85649	0.0069875	0.0285576	TRUE	37
Prevotella histicola SGB1543	2597.96	-3.70987	1.01666	-3.64907	0.000806998	0.00541842	TRUE	37
Prevotella jejuni SGB1545	4397.22	-4.56477	1.18625	-3.84807	0.000454785	0.00328844	TRUE	37
Prevotella vespertina SGB1542	436.625	-3.21636	0.891312	-3.60857	0.000905711	0.00567579	TRUE	37
Prevotella melaninogenica SGB1552	404748	-4.35507	0.967698	-4.50044	6.52254e-05	0.000864456	TRUE	37
Prevotella nigrescens SGB1561	7707.6	-3.29404	1.26999	-2.59376	0.0135223	0.0438308	TRUE	37
Prevotella pallens SGB1564	14289.9	-6.65044	0.931372	-7.14048	1.84361e-08	8.66498e-07	TRUE	37
Leptotrichia hongkongensis SGB6059	27.0522	2.04357	0.797059	2.56389	0.0145465	0.0455789	TRUE	37
Neisseria sp. oral taxon 014 SGB9463	159.113	2.26071	0.802404	2.81742	0.0077235	0.0302504	TRUE	37
Neisseria subflava SGB9450	113186	-3.67432	1.13261	-3.24411	0.00250049	0.0126082	TRUE	37
Lautropia dentalis SGB13164	31.4591	2.29863	0.420482	5.46665	3.31284e-06	0.000103802	TRUE	37
Lautropia mirabilis SGB13165	169.265	2.66441	0.990662	2.68952	0.0106694	0.0358188	TRUE	37
Aggregatibacter sp. 2125159857 SGB9733	2177.92	-4.27244	0.992516	-4.30465	0.000117807	0.00110738	TRUE	37
Class Actinomycetia	79192.6	2.43038	1.02695	2.3666	0.0232982	0.0489262	TRUE	36.9986
Class Bacteroidetes unclassified	6.73488	2.74201	0.7034	3.89821	0.000392962	0.00103152	TRUE	37
Class CFGB494	7.24106	2.66638	0.620093	4.29996	0.000119479	0.000358436	TRUE	37
Class Candidatus Nanosyncoccalia	5.88748	3.23381	0.72326	4.47117	7.12809e-05	0.000249483	TRUE	37
Class Candidatus Saccharimonia	6.10619	3.59778	0.692831	5.19287	1.75851e-06	9.23218e-06	TRUE	74
Class Bacilli	155504	5.18932	0.767843	6.75831	5.96305e-08	4.17414e-07	TRUE	37
Class Erysipelotrichia	7.73025	2.20876	0.691889	3.19235	0.00207248	0.00483579	TRUE	74
Class Tissierellia	10.0299	3.00654	0.621362	4.83863	2.32e-05	9.74402e-05	TRUE	37
Class spirochaetia	8.52034	4.29745	0.505296	8.5048	3.119e-10	6.54989e-09	TRUE	37
Class Mollicutes	6.91528	4.26915	0.599574	7.1203	1.96094e-08	2.05899e-07	TRUE	37
Phylum Bacteroidetes	439106	-4.42221	0.853944	-5.17858	8.11413e-06	6.4913e-05	TRUE	37
Phylum Candidatus Saccharibacteria	285.275	-4.37334	1.06496	-4.10657	0.000212811	0.000567496	TRUE	37
Phylum Fusobacteria	7767.37	-4.22342	0.932975	-4.52683	6.02023e-05	0.000240809	TRUE	37
Phylum Proteobacteria	188757	-2.0639	0.818613	-2.52121	0.0161336	0.0322673	TRUE	37
Order Bacteroidales	496348	-3.23192	0.952633	-3.39262	0.00166183	0.015559	TRUE	37
Order Candidatus Saccharibacteria unclassified	215.059	-3.27923	1.09111	-3.00542	0.00361937	0.0173166	TRUE	74
Order Lactobacillales	152830	2.72524	0.772173	3.52931	0.00113358	0.015559	TRUE	37
Order Veillonellales	164801	-3.54258	1.08453	-3.26645	0.0023526	0.0158801	TRUE	36.9998
Order Fusobacteriales	9668.11	-3.05031	1.00491	-3.0354	0.00438075	0.0173166	TRUE	37
Order Neisseriales	75323.9	-3.53336	1.17312	-3.01194	0.00466076	0.0173166	TRUE	37
Order Pasteurellales	63542.8	-3.21719	1.08126	-2.9754	0.00513086	0.0173166	TRUE	37
Order spirochaetales	9.13347	1.74349	0.516072	3.37838	0.00172878	0.015559	TRUE	37
Order Mycoplasmatales	7.41291	1.71519	0.607673	2.82255	0.00762303	0.0228691	TRUE	37
Genus Lancefieldella	47.6908	-2.14408	0.800022	-2.68002	0.0109253	0.0348016	TRUE	37
Genus Alloprevotella	890.09	-3.69372	1.21371	-3.04333	0.00428968	0.0162386	TRUE	37
Genus GGB1144	1709.17	-4.60618	1.09455	-4.20828	0.000157225	0.00122635	TRUE	37
Genus Prevotella	479103	-4.9424	1.07345	-4.60422	4.75671e-05	0.000618372	TRUE	37
Genus Candidatus Saccharibacteria unclassified	249.002	-3.89059	1.07836	-3.60787	0.000907515	0.00505615	TRUE	37
Genus Granulicatella	4592.3	-4.03287	1.02584	-3.93129	0.000356743	0.00231883	TRUE	37
Genus GGB10485	2753.98	5.09924	0.773167	6.59526	9.86959e-08	3.84914e-06	TRUE	37
Genus Megasphaera	70.6789	-2.57935	0.854496	-3.01856	0.00458011	0.0162386	TRUE	37
Genus Veillonella	206787	-3.92466	1.10225	-3.56058	0.00103777	0.00505911	TRUE	36.9997
Genus Fusobacterium	9703.5	-4.69156	1.06653	-4.39891	8.86951e-05	0.000864777	TRUE	37
Genus Neisseria	92580.9	-3.89893	1.15499	-3.37572	0.00174158	0.00754686	TRUE	37
Genus Aggregatibacter	744.11	-5.24473	1.06309	-4.9335	1.73211e-05	0.000337762	TRUE	37
Genus Haemophilus	44511.4	-2.73178	1.02857	-2.65591	0.0116005	0.0348016	TRUE	37
Family Prevotellaceae	497483	-4.88387	1.07118	-4.55932	5.45388e-05	0.000927159	TRUE	37
Family Candidatus Saccharibacteria unclassified	241.139	-3.53629	1.08792	-3.2505	0.00173508	0.0098321	TRUE	74
Family Carnobacteriaceae	3960.32	-3.89157	1.01539	-3.83259	0.000475714	0.00404357	TRUE	37
Family Enterococcaceae	2374.78	5.21522	0.790649	6.59613	9.84299e-08	3.34662e-06	TRUE	37
Family Veillonellaceae	184806	-3.79979	1.10894	-3.42652	0.00151225	0.0098321	TRUE	37
Family Fusobacteriaceae	8416.25	-4.5597	1.06206	-4.29326	0.000121907	0.00138161	TRUE	37
Family Neisseriaceae	84458.4	-3.79042	1.17829	-3.21687	0.00269285	0.011972	TRUE	37
Family Pasteurellaceae	71248.6	-3.47425	1.08562	-3.20026	0.00281694	0.011972	TRUE	37
Family Treponemataceae	10.2411	1.48627	0.514068	2.89118	0.00638933	0.0241375	TRUE	37
1CMET2-PWY	5406.26	-1.13232	0.371445	-3.04843	0.00427979	0.0231082	TRUE	36.2285
FUCCAT-PWY	279.894	1.3237	0.465885	2.84125	0.00736502	0.0356226	TRUE	35.8559
GLCMANNANAUT-PWY	3078.13	0.997068	0.288156	3.46017	0.00144445	0.0142639	TRUE	34.8353
GOLPDLCAT-PWY	293.196	1.38151	0.482941	2.86062	0.00701582	0.0346406	TRUE	35.7819
LACTOSECAT-PWY	2620.47	2.35084	0.35842	6.55891	1.65924e-07	3.93239e-05	TRUE	33.8903
METHGLYUT-PWY	349.104	1.26842	0.399829	3.17241	0.00309491	0.020957	TRUE	35.8688
P125-PWY	396.26	1.84618	0.429506	4.29839	0.000132659	0.00262001	TRUE	34.6471
P161-PWY	533.107	1.92454	0.467894	4.1132	0.000225357	0.00356064	TRUE	34.9286
P185-PWY	726.145	1.32423	0.432959	3.05857	0.00429013	0.0231082	TRUE	34.3652
P41-PWY	5107.39	0.928972	0.291509	3.18677	0.00303403	0.020957	TRUE	34.8148
PWY-5100	5151.76	0.94268	0.294125	3.20503	0.00289421	0.0207857	TRUE	34.7297
PWY-5154	432.958	1.44995	0.45954	3.15522	0.00326773	0.0214887	TRUE	35.3788
PWY-5265	700.666	1.83777	0.607304	3.02611	0.00347966	0.0217021	TRUE	69
PWY-5367	494.004	1.65898	0.410417	4.04217	0.000264617	0.00391964	TRUE	36.2042
PWY-5659	2571.09	1.08162	0.367074	2.94661	0.00559659	0.0288346	TRUE	36.1182
PWY-5675	303.552	1.9179	0.338438	5.66692	2.12996e-06	0.000178248	TRUE	34.9614
PWY-5676	297.486	1.53985	0.358509	4.29513	0.000130731	0.00262001	TRUE	35.1963
PWY-5910	342.172	1.32367	0.352141	3.75892	0.00061645	0.00745926	TRUE	35.3696
PWY-5941	7857.78	0.86625	0.281718	3.07489	0.00414783	0.0231082	TRUE	33.8327
PWY-5981	1317.31	2.1303	0.495202	4.30189	0.000126916	0.00262001	TRUE	35.4186
PWY-6121	10738.9	1.24044	0.215923	5.74481	2.25631e-06	0.000178248	TRUE	32.0767
PWY-6122	13219.3	0.998221	0.293749	3.3982	0.00185775	0.0157245	TRUE	31.4519
PWY-6123	12419.7	1.17273	0.267214	4.38872	0.000109798	0.00262001	TRUE	33.0851
PWY-6124	12765.3	1.13275	0.261104	4.33831	0.000127645	0.00262001	TRUE	32.992
PWY-6277	13219.3	0.998221	0.293749	3.3982	0.00185775	0.0157245	TRUE	31.4519
PWY-6284	674.316	1.2635	0.452047	2.79505	0.00823342	0.0390264	TRUE	36.3762
PWY-6292	283.217	1.82134	0.395761	4.60211	5.65369e-05	0.00223321	TRUE	33.8302
PWY-6317	4343.23	1.30839	0.325173	4.02368	0.000323101	0.00450441	TRUE	32.3387
PWY-6588	201.978	1.90932	0.410186	4.65476	4.56668e-05	0.00216461	TRUE	34.8578
PWY-6609	11866.6	1.1495	0.324244	3.54517	0.00131077	0.0135066	TRUE	29.972
PWY-7013	210.757	1.57626	0.521615	3.02189	0.00475462	0.025041	TRUE	33.9175
PWY-7198	880.909	1.85056	0.516282	3.58439	0.000625574	0.00745926	TRUE	69
PWY-7200	2102.49	-1.5289	0.450015	-3.39745	0.00171843	0.0157245	TRUE	34.7711
PWY-7234	7631.92	1.30612	0.344716	3.78896	0.000629473	0.00745926	TRUE	32.0771
PWY-7237	749.512	1.20026	0.37143	3.23146	0.00259055	0.0191862	TRUE	36.9461
PWY-7238	10455.9	1.04931	0.332333	3.1574	0.00335478	0.0214887	TRUE	33.5929
PWY-7356	1633.96	1.57278	0.442984	3.55042	0.00069781	0.00787528	TRUE	69
PWY-7357	3907.52	1.19915	0.385419	3.1113	0.00381899	0.0231082	TRUE	33.129
PWY-7434	200.291	1.57923	0.467381	3.37888	0.0017785	0.0157245	TRUE	35.5359
PWY-8187	677.995	1.38386	0.334526	4.1368	0.000214187	0.00356064	TRUE	34.4786
PWY-922	341.498	1.79173	0.37167	4.82075	2.63749e-05	0.00156272	TRUE	35.7222
PWY0-1296	4715.01	1.46419	0.346098	4.23055	0.000176896	0.00322495	TRUE	32.6547
PWY0-1297	704.828	1.38275	0.424523	3.25718	0.00243254	0.0185972	TRUE	36.5431
PWY0-1298	1341.87	1.4388	0.467963	3.0746	0.00401028	0.0231082	TRUE	35.9554
PWY0-1477	723.398	1.53342	0.435	3.5251	0.00122994	0.0132498	TRUE	34.0876
PWY3O-4107	225.396	1.85271	0.430397	4.30464	0.000127371	0.00262001	TRUE	35.1498
PWY66-409	387.948	1.43781	0.49333	2.91449	0.00602942	0.0304037	TRUE	36.805
THRESYN-PWY	7562.83	0.918707	0.277477	3.31093	0.00220876	0.0174492	TRUE	34.0285
UDPNACETYLGALSYN-PWY	257.893	1.78136	0.534161	3.33488	0.00195816	0.0160029	TRUE	36.7716
VALSYN-PWY	12826	0.977591	0.329859	2.96366	0.00416946	0.0231082	TRUE	69

## Sheet: Table S7 (Sample Type, Late)
Sample Type: Late
ANCOM-BC2
Taxon/Pathway	Log fold change: Intercept	Log fold change: Sample Type - Swab	se: Intercept	se: Sample Type - Swab	W: Intercept	W: Sample Type - Swab	p value: Intercept	p value: Sample Type - Swab	q-value: Intercept	q-value: Sample Type - Swab	Differentially abundant?: Intercept	Differentially abundant?: Sample Type - Swab	Passed SS filter: Intercept	Passed SS filter: Sample Type - Swab
Phylum Bacteroidetes	0.779156	-2.0011	0.313595	0.384949	2.48459	-5.19835	0.0161211	1.33574e-05	0.14509	0.000120217	FALSE	TRUE	FALSE	TRUE
Class Bacteroidia	1.05522	-2.03504	0.30552	0.37995	3.45386	-5.35608	0.0011492	9.90696e-06	0.0264316	0.00022786	TRUE	TRUE	TRUE	TRUE
Class Negativicutes	0.934311	-1.56428	0.304912	0.363283	3.0642	-4.30597	0.0035511	0.000174725	0.0781241	0.00384395	FALSE	TRUE	FALSE	TRUE
Class Tissierellia	0.0404278	-2.11476	0.36712	0.451454	0.110122	-4.68434	0.915404	0.00219929	1	0.046185	FALSE	TRUE	FALSE	TRUE
Order Bacteroidales	1.03749	-1.89595	0.313093	0.426286	3.31366	-4.4476	0.00171098	0.000119845	0.0513295	0.00359536	FALSE	TRUE	FALSE	TRUE
Order Veillonellales	0.928391	-1.45897	0.321003	0.420206	2.89216	-3.47204	0.00564499	0.00166659	0.163705	0.0483312	FALSE	TRUE	FALSE	TRUE
Family Prevotellaceae	1.02517	-1.96531	0.320398	0.405752	3.19968	-4.84362	0.00246312	4.83996e-05	0.0935986	0.00183918	FALSE	TRUE	FALSE	TRUE
Family Enterococcaceae	-0.695582	1.8387	0.403407	0.404934	-1.72427	4.54074	0.0934121	0.000127751	1	0.0047268	FALSE	TRUE	TRUE	FALSE
Family Lachnosp.iraceae	-0.369059	1.08259	0.496621	0.277309	-0.74314	3.90391	0.466986	0.00104032	1	0.0374516	FALSE	TRUE	FALSE	TRUE
Genus Prevotella	0.967294	-1.94818	0.319615	0.407418	3.02643	-4.78177	0.00396054	5.45221e-05	0.178224	0.0024535	FALSE	TRUE	FALSE	TRUE
Genus GGB10485	-0.727935	1.8114	0.405002	0.408404	-1.79736	4.43532	0.080713	0.000163835	1	0.00720874	FALSE	TRUE	TRUE	FALSE
Lancefieldella parvula SGB966	0.204101	-4.76155	0.40531	0.726761	0.503568	-6.55174	0.620672	3.15559e-06	1	0.00037236	FALSE	TRUE	FALSE	TRUE
Prevotella melaninogenica SGB1552	0.844615	-2.35343	0.328325	0.366678	2.5725	-6.41824	0.0139713	1.33656e-06	1	0.00015905	FALSE	TRUE	FALSE	TRUE
Neisseria subflava SGB9450	0.60442	-2.02028	0.404371	0.444516	1.49472	-4.5449	0.143886	0.000191738	1	0.0224333	FALSE	TRUE	FALSE	TRUE
PWY-5973	0.590865	-0.471434	0.0813591	0.0695576	7.26243	-6.7776	4.06525e-09	3.29466e-07	8.78095e-07	7.7095e-05	TRUE	TRUE	TRUE	TRUE
GLYCOLYSIS	0.228182	-0.239903	0.0638456	0.0517485	3.57397	-4.63595	0.000949334	0.000152942	0.1424	0.0333413	FALSE	TRUE	FALSE	TRUE
PEPTIDOGLYCANSYN-PWY	0.437182	-0.390153	0.0816198	0.088213	5.35633	-4.42285	2.37175e-06	5.57125e-05	0.000457747	0.012591	TRUE	TRUE	TRUE	TRUE
PWY-5484	0.150758	-0.335065	0.0714909	0.0690714	2.10878	-4.85099	0.0414518	6.26463e-05	1	0.0140954	FALSE	TRUE	FALSE	TRUE
PWY-5837	-0.0441442	-0.970658	0.127774	0.160901	-0.345486	-6.03263	0.732358	0.000106742	1	0.0238035	FALSE	TRUE	FALSE	TRUE
PWY-6387	0.532946	-0.396765	0.0840205	0.0911855	6.34305	-4.35119	5.92875e-08	6.50975e-05	1.22725e-05	0.0145818	TRUE	TRUE	TRUE	TRUE
PWY-6700	0.676513	-0.533762	0.0915361	0.104239	7.39067	-5.12056	1.06071e-09	4.33788e-06	2.34417e-07	0.00100465	TRUE	TRUE	TRUE	TRUE
GLUCONEO-PWY	0.213023	-0.44763	0.0781565	0.084943	2.7256	-5.26977	0.00953224	1.58163e-05	1	0.00362194	FALSE	TRUE	FALSE	TRUE
PYRIDNUCSYN-PWY	-0.00235042	-0.811911	0.104938	0.12544	-0.0223982	-6.47253	0.982278	3.15617e-05	1	0.0071645	FALSE	TRUE	FALSE	TRUE
P124-PWY	-0.824523	0.661753	0.144263	0.0427703	-5.71542	15.4723	9.67528e-05	2.72511e-09	0.0166415	6.51301e-07	TRUE	TRUE	TRUE	FALSE
PWY-5676	-1.27298	0.93599	0.199706	0.0427744	-6.37429	21.882	0.000214949	2.00731e-08	0.0350367	4.75732e-06	TRUE	TRUE	FALSE	FALSE
PWY-5897	-0.210846	-0.74547	0.111063	0.156469	-1.89845	-4.76432	0.0679901	0.000134786	1	0.0299224	FALSE	TRUE	FALSE	TRUE
PWY-5898	-0.210846	-0.74547	0.111063	0.156469	-1.89845	-4.76432	0.0679901	0.000134786	1	0.0299224	FALSE	TRUE	FALSE	TRUE
PWY-5899	-0.210846	-0.74547	0.111063	0.156469	-1.89845	-4.76432	0.0679901	0.000134786	1	0.0299224	FALSE	TRUE	FALSE	TRUE
PWY0-781	-0.898821	0.546806	0.157272	0.0427892	-5.71507	12.7791	9.68057e-05	2.39211e-08	0.0166415	5.64537e-06	TRUE	TRUE	TRUE	FALSE
PWY66-429	0.637855	-0.417037	0.077376	0.0676064	8.24358	-6.1686	1.3209e-10	1.89513e-06	3.02486e-08	0.000441564	TRUE	TRUE	TRUE	TRUE
RIBOSYN2-PWY	0.198605	-0.690144	0.0888829	0.107215	2.23446	-6.43699	0.0315655	1.86144e-05	1	0.00424408	FALSE	TRUE	FALSE	TRUE
ARO-PWY	0.642338	-0.322066	0.0772747	0.0769709	8.3124	-4.18425	2.71118e-11	0.000217861	6.28994e-09	0.0472759	TRUE	TRUE	TRUE	TRUE
PWY-6163	0.658257	-0.356915	0.0812826	0.0817031	8.09837	-4.36844	6.35069e-11	0.000139243	1.46066e-08	0.0304943	TRUE	TRUE	TRUE	TRUE
PWY-6901	-1.16323	0.404822	0.158527	0.0427643	-7.33775	9.46636	4.38419e-05	5.63736e-06	0.00793538	0.00129659	TRUE	TRUE	TRUE	FALSE
PWY-7434	-1.00588	1.50037	0.298422	0.042816	-3.37065	35.0423	0.0119097	3.99894e-09	1	9.51748e-07	FALSE	TRUE	FALSE	FALSE
PWY-7663	0.804493	-0.49865	0.0918879	0.0902675	8.75515	-5.52413	5.61487e-12	4.33038e-06	1.31388e-09	0.00100465	TRUE	TRUE	TRUE	TRUE
UDPNACETYLGALSYN-PWY	0.40605	0.646461	0.306768	0.042811	1.32364	15.1003	0.218257	1.06462e-07	1	2.50185e-05	FALSE	TRUE	TRUE	FALSE
Maaslin2
Taxon/Pathway	Metadata	Value	Coefficient	Standard error	N	N.not.0	p-value	q-value
Phylum Bacteroidetes	Sample Type	Swab	-0.33534	0.0319049	68	59	4.5843e-12	4.12587e-11
Phylum Candidatus Saccharibacteria	Sample Type	Swab	-0.0456138	0.0124514	68	30	0.000865178	0.00259553
Phylum Firmicutes	Sample Type	Swab	0.209641	0.0476967	68	67	0.000108195	0.000486876
Phylum Proteobacteria	Sample Type	Swab	-0.11242	0.0462177	68	61	0.0205868	0.0463202
Class Bacilli	Sample Type	Swab	0.345966	0.0502462	68	67	7.3079e-08	5.60272e-07
Class Bacteroidia	Sample Type	Swab	-0.340782	0.0323216	68	58	4.23186e-12	9.73328e-11
Class Betaproteobacteria	Sample Type	Swab	-0.133663	0.0262386	68	57	1.39777e-05	8.03719e-05
Class Candidatus Nanosyncoccalia	Sample Type	Swab	-0.0161918	0.00620644	68	15	0.0135456	0.0283226
Class Candidatus Saccharibacteria unclassified	Sample Type	Swab	-0.0355418	0.0128753	68	23	0.0074652	0.0214625
Class CFGB570	Sample Type	Swab	-0.0159245	0.00594164	68	17	0.011393	0.0262038
Class Coriobacteriia	Sample Type	Swab	-0.0381691	0.0101184	68	22	0.000348426	0.00133563
Class Epsilonproteobacteria	Sample Type	Swab	-0.0341318	0.00726463	68	28	4.47455e-05	0.000205829
Class Erysipelotrichia	Sample Type	Swab	-0.00806041	0.00268374	68	9	0.00461474	0.0151627
Class Negativicutes	Sample Type	Swab	-0.187616	0.0236756	68	61	3.87237e-09	4.45323e-08
Class Tissierellia	Sample Type	Swab	-0.0109641	0.00405036	68	9	0.0106691	0.0262038
Order Bacteroidales	Sample Type	Swab	-0.340782	0.0323216	68	58	4.23186e-12	1.26956e-10
Order Campylobacterales	Sample Type	Swab	-0.0341318	0.00726463	68	28	4.47455e-05	0.000268473
Order Candidatus Nanogingivales	Sample Type	Swab	-0.0159	0.00606735	68	15	0.0131679	0.0359124
Order Candidatus Saccharibacteria unclassified	Sample Type	Swab	-0.0355418	0.0128753	68	23	0.0074652	0.0279945
Order Coriobacteriales	Sample Type	Swab	-0.0378398	0.00997429	68	22	0.000324594	0.00162297
Order Erysipelotrichales	Sample Type	Swab	-0.00806041	0.00268374	68	9	0.00461474	0.0197775
Order Lactobacillales	Sample Type	Swab	0.345967	0.0501419	68	67	7.01247e-08	7.01247e-07
Order Neisseriales	Sample Type	Swab	-0.153847	0.0267026	68	57	1.94789e-06	1.46092e-05
Order OFGB570	Sample Type	Swab	-0.0159245	0.00594164	68	17	0.011393	0.0341789
Order Tissierellales	Sample Type	Swab	-0.0109641	0.00405036	68	9	0.0106691	0.0341789
Order Veillonellales	Sample Type	Swab	-0.187647	0.023749	68	61	4.12943e-09	6.19414e-08
Family Atopobiaceae	Sample Type	Swab	-0.0324797	0.00909318	68	21	0.000667591	0.00281872
Family Campylobacteraceae	Sample Type	Swab	-0.0341318	0.00726463	68	28	4.47455e-05	0.000340066
Family Candidatus Nanogingivalaceae	Sample Type	Swab	-0.0159	0.00606735	68	15	0.0131679	0.0294341
Family Candidatus Saccharibacteria unclassified	Sample Type	Swab	-0.0355418	0.0128753	68	23	0.0074652	0.0202725
Family Carnobacteriaceae	Sample Type	Swab	-0.064558	0.0142931	68	43	7.60399e-05	0.000481586
Family Enterococcaceae	Sample Type	Swab	0.202822	0.0362535	68	57	3.18839e-06	3.02897e-05
Family Erysipelotrichaceae	Sample Type	Swab	-0.00806041	0.00268374	68	9	0.00461474	0.0146133
Family Eubacteriales Family XIII Incertae Sedis	Sample Type	Swab	-0.0161622	0.00429402	68	13	0.000358147	0.0017012
Family FGB570	Sample Type	Swab	-0.0159245	0.00594164	68	17	0.011393	0.0270583
Family Fusobacteriaceae	Sample Type	Swab	-0.0431738	0.0151461	68	43	0.00746883	0.0202725
Family Neisseriaceae	Sample Type	Swab	-0.153847	0.0267026	68	57	1.94789e-06	2.46733e-05
Family Peptoniphilaceae	Sample Type	Swab	-0.0109641	0.00405036	68	9	0.0106691	0.0270284
Family Porphyromonadaceae	Sample Type	Swab	-0.0454879	0.0142694	68	40	0.00313235	0.0108209
Family Prevotellaceae	Sample Type	Swab	-0.339081	0.0304139	68	58	9.92764e-13	3.7725e-11
Family Streptococcaceae	Sample Type	Swab	0.215957	0.0492651	68	66	0.000111935	0.000607649
Family Veillonellaceae	Sample Type	Swab	-0.187647	0.023749	68	61	4.12943e-09	7.84591e-08
Family Weeksellaceae	Sample Type	Swab	-0.0162957	0.00492155	68	13	0.00225796	0.00858024
Genus Aggregatibacter	Sample Type	Swab	-0.0387075	0.0129405	68	32	0.0052239	0.0130598
Genus Alloprevotella	Sample Type	Swab	-0.0630186	0.0120282	68	35	9.10892e-06	6.83169e-05
Genus Campylobacter	Sample Type	Swab	-0.0341318	0.00726463	68	28	4.47455e-05	0.00028765
Genus Candidatus Saccharibacteria unclassified	Sample Type	Swab	-0.0367347	0.0118616	68	22	0.00287017	0.00922554
Genus Dialister	Sample Type	Swab	-0.0126605	0.00412738	68	11	0.00312942	0.00938825
Genus Eubacteriales Family XIII Incertae Sedis unclassified	Sample Type	Swab	-0.0142022	0.00428676	68	10	0.00150058	0.00519433
Genus Fusobacterium	Sample Type	Swab	-0.0431738	0.0151461	68	43	0.00746883	0.0168049
Genus GGB10485	Sample Type	Swab	0.202822	0.0362535	68	57	3.18839e-06	2.86955e-05
Genus GGB1144	Sample Type	Swab	-0.0898333	0.0141017	68	36	3.25688e-07	4.88532e-06
Genus GGB12785	Sample Type	Swab	-0.0152827	0.00608846	68	14	0.0171514	0.0350825
Genus GGB1843	Sample Type	Swab	-0.0071503	0.00257078	68	7	0.00704865	0.0166942
Genus Granulicatella	Sample Type	Swab	-0.064558	0.0142931	68	43	7.60399e-05	0.000427725
Genus Kingella	Sample Type	Swab	-0.0174309	0.00415342	68	21	0.00019184	0.000768451
Genus Lancefieldella	Sample Type	Swab	-0.0360339	0.00807953	68	20	8.97018e-05	0.000448509
Genus Megasp.haera	Sample Type	Swab	-0.0439972	0.0105414	68	19	0.00020492	0.000768451
Genus Neisseria	Sample Type	Swab	-0.151876	0.0268233	68	55	2.61196e-06	2.86955e-05
Genus Parvimonas	Sample Type	Swab	-0.0109641	0.00405036	68	9	0.0106691	0.0228624
Genus Porphyromonas	Sample Type	Swab	-0.0444283	0.0143384	68	40	0.00395731	0.0111299
Genus Prevotella	Sample Type	Swab	-0.310362	0.0273912	68	58	6.48154e-13	2.91669e-11
Genus Solobacterium	Sample Type	Swab	-0.00627314	0.00216512	68	8	0.00510196	0.0130598
Genus Streptococcus	Sample Type	Swab	0.21295	0.0497765	68	66	0.000151805	0.000683123
Genus Veillonella	Sample Type	Swab	-0.179712	0.0245218	68	61	2.05807e-08	4.63066e-07
Actinomyces gerencseriae SGB15878	Sample Type	Swab	0.083871	0.0228833	68	43	0.000860825	0.00539148
Actinomyces SGB17132	Sample Type	Swab	-0.00689225	0.00216294	68	10	0.00220052	0.0100716
Actinomyces sp.. ICM58 SGB17169	Sample Type	Swab	-0.0198985	0.00621053	68	11	0.00300129	0.0132279
Actinomyces sp.. ICM58 SGB17169	Sample Type	SalSwabM	-0.0198985	0.00621053	68	11	0.00300129	0.0132279
Aggregatibacter sp.. 2125159857 SGB9733	Sample Type	Swab	-0.0362067	0.0128759	68	31	0.00822564	0.0250987
Alloprevotella SGB1483	Sample Type	Swab	-0.0201849	0.00627555	68	10	0.00201165	0.00957546
Alloprevotella SGB1483	Sample Type	SalSwabM	-0.0201849	0.00627555	68	10	0.00201165	0.00957546
Alloprevotella SGB1484	Sample Type	Swab	-0.0286585	0.00755875	68	13	0.000327072	0.00243259
Alloprevotella tannerae SGB1411	Sample Type	Swab	-0.0263256	0.00895331	68	23	0.00594992	0.0216193
Alloprevotella tannerae SGB1411	Sample Type	SalSwabM	-0.0263256	0.00895331	68	23	0.00594992	0.0216193
Campylobacter concisus SGB19351	Sample Type	Swab	-0.0298112	0.00667602	68	23	8.82773e-05	0.000808077
Dialister invisus SGB5825 group	Sample Type	Swab	-0.0126605	0.00412738	68	11	0.00312942	0.0133
Eubacterium sulci SGB3934	Sample Type	Swab	-0.0111692	0.00369631	68	9	0.00439002	0.0174138
Eubacterium sulci SGB3934 group	Sample Type	SalSwabM	-0.0111692	0.00369631	68	9	0.00439002	0.0174138
Fusobacterium nucleatum SGB6007	Sample Type	Swab	-0.0215575	0.00784675	68	32	0.00773831	0.0248976
Fusobacterium nucleatum SGB6014	Sample Type	Swab	-0.0293873	0.0100842	68	26	0.00635861	0.0216193
Fusobacterium nucleatum SGB6014	Sample Type	SalSwabM	-0.0293873	0.0100842	68	26	0.00635861	0.0216193
Gemella sanguinis SGB7298	Sample Type	Swab	-0.0146013	0.00568629	68	20	0.0149504	0.0395355
GGB10485 SGB49305 (Enterococcaceae)	Sample Type	Swab	0.202822	0.0362535	68	57	3.18839e-06	5.42027e-05
GGB114 SGB1468 (Prevotellaceae)	Sample Type	Swab	-0.0903953	0.0125176	68	30	2.79129e-08	1.10246e-06
GGB9758 SGB15368	Sample Type	Swab	-0.0222225	0.00632933	68	15	0.00131525	0.0071143
Granulicatella adiacens SGB8249	Sample Type	Swab	-0.0292294	0.00838094	68	19	0.00140204	0.00725405
Granulicatella SGB8255	Sample Type	Swab	-0.0486877	0.0126221	68	39	0.000503491	0.00332864
Kingella bonacorsii SGB9422	Sample Type	Swab	-0.00934448	0.00318488	68	14	0.00604621	0.0216193
Kingella bonacorsii SGB9422	Sample Type	SalSwabM	-0.00934448	0.00318488	68	14	0.00604621	0.0216193
Kingella denitrificans SGB9437	Sample Type	Swab	-0.00947641	0.00324768	68	9	0.00629903	0.0216193
Kingella denitrificans SGB9437	Sample Type	SalSwabM	-0.00947641	0.00324768	68	9	0.00629903	0.0216193
Lancefieldella parvula SGB966	Sample Type	Swab	-0.03573	0.00797646	68	20	8.47523e-05	0.000808077
Leptotrichia sp.. oral taxon 215 SGB6067	Sample Type	Swab	-0.00580496	0.00233275	68	7	0.0153609	0.0397379
Megasp.haera micronuciformis SGB5868	Sample Type	Swab	-0.0439972	0.0105414	68	19	0.00020492	0.00174182
Neisseria subflava SGB9450	Sample Type	Swab	-0.150297	0.0261693	68	50	2.05558e-06	4.0769e-05
Parvimonas micra SGB6653	Sample Type	Swab	-0.00819221	0.00331887	68	8	0.0189255	0.0479176
Porphyromonas pasteri SGB2043	Sample Type	Swab	-0.0362811	0.0139869	68	37	0.0140418	0.0379768
Prevotella conceptionensis SGB1458	Sample Type	Swab	-0.0116606	0.00436343	68	9	0.0116124	0.0337044
Prevotella conceptionensis SGB1458	Sample Type	SalSwabM	-0.0116606	0.00436343	68	9	0.0116124	0.0337044
Prevotella denticola SGB1540	Sample Type	Swab	-0.0382622	0.0107777	68	18	0.00118179	0.00669682
Prevotella denticola SGB1540	Sample Type	SalSwabM	-0.0382622	0.0107777	68	18	0.00118179	0.00669682
Prevotella histicola SGB1543	Sample Type	Swab	-0.0824635	0.0176749	68	30	4.92499e-05	0.000532794
Prevotella jejuni SGB1545	Sample Type	Swab	-0.150585	0.0247236	68	30	7.3882e-07	1.75839e-05
Prevotella melaninogenica SGB1552	Sample Type	Swab	-0.159311	0.0180455	68	54	3.33077e-10	3.96361e-08
Prevotella nigrescens SGB1561	Sample Type	Swab	-0.0559402	0.0161695	68	36	0.00151297	0.00750182
Prevotella oris SGB1525	Sample Type	Swab	-0.0314268	0.00813034	68	27	0.00049223	0.00332864
Prevotella pallens SGB1564	Sample Type	Swab	-0.0940104	0.0131998	68	29	3.70574e-08	1.10246e-06
Prevotella salivae SGB1522	Sample Type	Swab	-0.0451877	0.00821542	68	21	4.21135e-06	6.26438e-05
Prevotella shahii SGB1456	Sample Type	Swab	-0.00934745	0.00341599	68	7	0.00797268	0.0249671
Prevotella shahii SGB1456	Sample Type	SalSwabM	-0.00934745	0.00341599	68	7	0.00797268	0.0249671
Prevotella vesp.ertina SGB1542	Sample Type	Swab	-0.0371389	0.00762175	68	21	2.6826e-05	0.000319229
Prevotella vesp.ertina SGB1542	Sample Type	SalSwabM	-0.0371389	0.00762175	68	21	2.6826e-05	0.000319229
Selenomonas SGB5880	Sample Type	Swab	-0.0173169	0.00676963	68	7	0.0128303	0.0355072
Selenomonas SGB5880	Sample Type	SalSwabM	-0.0173169	0.00676963	68	7	0.0128303	0.0355072
Solobacterium SGB6829	Sample Type	Swab	-0.00528804	0.00200825	68	7	0.0105258	0.0313141
Solobacterium SGB6829	Sample Type	SalSwabM	-0.00528804	0.00200825	68	7	0.0105258	0.0313141
Streptococcus infantis SGB8095	Sample Type	Swab	-0.0365986	0.0122645	68	36	0.00531988	0.0204215
Streptococcus mitis SGB8168	Sample Type	Swab	0.142089	0.0448136	68	52	0.00327681	0.0134462
Tannerella forsythia SGB2053	Sample Type	Swab	-0.0147108	0.00571661	68	7	0.0123265	0.0349252
Tannerella forsythia SGB2053	Sample Type	SalSwabM	-0.0147108	0.00571661	68	7	0.0123265	0.0349252
TM7 phylum sp.. oral taxon 352 SGB19860	Sample Type	Swab	-0.0383061	0.0112019	68	19	0.00107968	0.0064241
Veillonella atypica SGB6936	Sample Type	Swab	-0.133153	0.0183302	68	39	2.47205e-08	1.10246e-06
Veillonella disp.ar SGB6952	Sample Type	Swab	-0.109916	0.0220141	68	40	1.88328e-05	0.000249011
Veillonella parvula SGB6939	Sample Type	Swab	-0.0677271	0.0238794	68	48	0.00774128	0.0248976
Veillonella rogosae SGB6956	Sample Type	Swab	-0.0594295	0.0147137	68	35	0.000301091	0.00238865
ANAEROFRUCAT.PWY	Sample type	SalSwabM	-0.0411548	0.00734639	67	39	3.76139e-06	7.49144e-05
ARGSYN.PWY	Sample type	SalSwabM	-0.0247937	0.00673054	67	31	0.000838473	0.00354121
ARGSYNBSUB.PWY	Sample type	SalSwabM	-0.0220681	0.00751686	67	29	0.00607513	0.0151245
BIOTIN.BIOSYNTHESIS.PWY	Sample type	SalSwabM	-0.0118115	0.00422684	67	19	0.0086388	0.0202323
CALVIN.PWY	Sample type	SalSwabM	-0.0317849	0.00865712	67	37	0.000874189	0.00354121
COA.PWY	Sample type	SalSwabM	-0.0244396	0.00933913	67	52	0.0110239	0.0248558
COA.PWY.1	Sample type	SalSwabM	-0.0273842	0.00808449	67	47	0.00192373	0.00589452
COBALSYN.PWY	Sample type	SalSwabM	-0.00851303	0.00294781	67	15	0.00681603	0.0164549
COLANSYN.PWY	Sample type	SalSwabM	-0.0299046	0.00510244	67	25	1.67765e-07	1.00533e-05
COMPLETE.ARO.PWY	Sample type	SalSwabM	-0.0307226	0.0102885	67	46	0.00398069	0.0107718
DAPLYSINESYN.PWY	Sample type	SalSwabM	-0.024648	0.00796326	67	42	0.00401126	0.0107718
FASYN.ELONG.PWY	Sample type	SalSwabM	-0.034272	0.00996793	67	44	0.00160594	0.00533084
FERMENTATION.PWY	Sample type	SalSwabM	-0.0160192	0.0065126	67	31	0.0194149	0.038668
GLUCONEO.PWY	Sample type	SalSwabM	-0.0438855	0.00815041	67	42	7.2049e-06	0.000100679
GLUTORN.PWY	Sample type	SalSwabM	-0.0202577	0.00601163	67	32	0.00196385	0.00594127
GLYCOCAT.PWY	Sample type	SalSwabM	-0.0162657	0.00582957	67	25	0.00871936	0.0202323
GLYCOLYSIS	Sample type	SalSwabM	-0.0352551	0.00944707	67	45	0.000717114	0.00329597
GLYCOLYSIS.E.D	Sample type	SalSwabM	-0.0290579	0.00499584	67	23	1.83477e-06	4.26262e-05
GOLPDLCAT.PWY	Sample type	SalSwabM	-0.00616442	0.00203378	67	15	0.00473471	0.0121677
HEME.BIOSYNTHESIS.II	Sample type	SalSwabM	-0.0204033	0.0080185	67	41	0.015957	0.032877
HEME.BIOSYNTHESIS.II.1	Sample type	SalSwabM	-0.0215843	0.00495867	67	30	0.000127508	0.000870698
HEMESYN2.PWY	Sample type	SalSwabM	-0.0400246	0.00577677	67	40	6.49599e-08	7.76271e-06
HISDEG.PWY	Sample type	SalSwabM	-0.0281903	0.00539409	67	32	1.96187e-06	4.26262e-05
HISTSYN.PWY	Sample type	SalSwabM	-0.0290846	0.00628731	67	33	5.89869e-05	0.000486133
HOMOSER.METSYN.PWY	Sample type	SalSwabM	-0.0198029	0.00598066	67	33	0.00229724	0.0066956
MET.SAM.PWY	Sample type	SalSwabM	-0.0248649	0.00667775	67	33	0.000753173	0.00339638
METHGLYUT.PWY	Sample type	SalSwabM	-0.00703	0.00284959	67	17	0.0190151	0.03819
METSYN.PWY	Sample type	SalSwabM	-0.0245445	0.00678034	67	33	0.00100052	0.00367884
NAGLIPASYN.PWY	Sample type	SalSwabM	-0.0265909	0.00680571	67	30	0.000450521	0.00234075
NONMEVIPP.PWY	Sample type	SalSwabM	-0.0401151	0.00844046	67	43	1.15149e-05	0.000144846
OANTIGEN.PWY	Sample type	SalSwabM	-0.0287532	0.00814507	67	42	0.00129947	0.00450107
P122.PWY	Sample type	SalSwabM	-0.00931529	0.00280264	67	12	0.00219383	0.00655406
P124.PWY	Sample type	SalSwabM	-0.00825399	0.0033374	67	14	0.0187302	0.0379367
P23.PWY	Sample type	SalSwabM	-0.0101217	0.00294936	67	16	0.00104713	0.00379189
P4.PWY	Sample type	SalSwabM	-0.0110451	0.00466888	67	15	0.0240595	0.0463727
P42.PWY	Sample type	SalSwabM	-0.0231972	0.0046476	67	27	4.75932e-06	8.12483e-05
P441.PWY	Sample type	SalSwabM	-0.0184386	0.00647967	67	29	0.00762248	0.0180374
PANTOSYN.PWY	Sample type	SalSwabM	-0.0354525	0.0071273	67	35	2.20417e-05	0.000210719
PEPTIDOGLYCANSYN.PWY	Sample type	SalSwabM	-0.0350147	0.00945257	67	50	0.000840728	0.00354121
PHOSLIPSYN.PWY	Sample type	SalSwabM	-0.028682	0.00689561	67	36	0.000223498	0.00144368
PPGPPMET.PWY	Sample type	SalSwabM	-0.0435691	0.00729215	67	37	1.30299e-06	3.61934e-05
PWY.1269	Sample type	SalSwabM	-0.0259541	0.00565191	67	39	6.15575e-05	0.000490408
PWY.2201	Sample type	SalSwabM	-0.0203645	0.00458902	67	22	9.90722e-05	0.000696419
PWY.241	Sample type	SalSwabM	-0.0307829	0.00518501	67	30	1.36293e-06	3.61934e-05
PWY.2942	Sample type	SalSwabM	-0.0253046	0.00811826	67	55	0.00376502	0.010343
PWY.3841	Sample type	SalSwabM	-0.0274906	0.0105786	67	54	0.0138723	0.0298692
PWY.4041	Sample type	SalSwabM	-0.0173596	0.00454755	67	34	0.000579949	0.00282873
PWY.5005	Sample type	SalSwabM	-0.0196407	0.00390807	67	24	1.80757e-05	0.000196368
PWY.5030	Sample type	SalSwabM	-0.0313152	0.00539603	67	30	2.10321e-07	1.00533e-05
PWY.5097	Sample type	SalSwabM	-0.0306665	0.00847383	67	47	0.00097907	0.00365622
PWY.5130	Sample type	SalSwabM	-0.0200625	0.00546951	67	27	0.000868201	0.00354121
PWY.5188	Sample type	SalSwabM	-0.0260089	0.00866799	67	44	0.00508923	0.0129396
PWY.5189	Sample type	SalSwabM	-0.0151085	0.00619355	67	29	0.0203323	0.0398312
PWY.5345	Sample type	SalSwabM	-0.0137993	0.00496328	67	25	0.00896671	0.0206062
PWY.5347	Sample type	SalSwabM	-0.0254727	0.00691019	67	33	0.000834409	0.00354121
PWY.5484	Sample type	SalSwabM	-0.0379905	0.00815671	67	42	5.61512e-05	0.000479291
PWY.5723	Sample type	SalSwabM	-0.0141498	0.00405336	67	19	0.000870349	0.00354121
PWY.5837	Sample type	SalSwabM	-0.0235342	0.00457822	67	32	1.32525e-05	0.000150826
PWY.5840	Sample type	SalSwabM	-0.0140449	0.00458671	67	17	0.00437281	0.0114846
PWY.5855	Sample type	SalSwabM	-0.0196298	0.00406451	67	21	3.17189e-05	0.00029157
PWY.5897	Sample type	SalSwabM	-0.0242493	0.00591543	67	30	0.000262925	0.00157098
PWY.5898	Sample type	SalSwabM	-0.0242493	0.00591543	67	30	0.000262925	0.00157098
PWY.5899	Sample type	SalSwabM	-0.0242493	0.00591543	67	30	0.000262925	0.00157098
PWY.5913	Sample type	SalSwabM	-0.0244613	0.00729455	67	33	0.00133512	0.00455849
PWY.5918	Sample type	SalSwabM	-0.0233335	0.00684985	67	29	0.00113325	0.00404248
PWY.5920	Sample type	SalSwabM	-0.0189617	0.00464381	67	21	0.000271509	0.0015827
PWY.5971	Sample type	SalSwabM	-0.0205557	0.00718745	67	19	0.00733195	0.0175234
PWY.5973	Sample type	SalSwabM	-0.0288091	0.00991301	67	54	0.00647457	0.01579
PWY.5989	Sample type	SalSwabM	-0.0255278	0.00721265	67	39	0.00122316	0.00429905
PWY.6147	Sample type	SalSwabM	-0.0289289	0.00944597	67	51	0.0031908	0.00886745
PWY.6270	Sample type	SalSwabM	-0.0177299	0.00686595	67	37	0.0145005	0.0303419
PWY.6282	Sample type	SalSwabM	-0.0324507	0.00955574	67	44	0.00179902	0.00571134
PWY.6284	Sample type	SalSwabM	-0.0119104	0.00470682	67	19	0.016404	0.033509
PWY.6385	Sample type	SalSwabM	-0.0413837	0.00931745	67	50	9.35926e-05	0.000682266
PWY.6386	Sample type	SalSwabM	-0.0322328	0.00835644	67	54	0.000502181	0.00255365
PWY.6387	Sample type	SalSwabM	-0.0298826	0.00879958	67	53	0.00179319	0.00571134
PWY.6519	Sample type	SalSwabM	-0.0110074	0.00424108	67	19	0.0140468	0.0299749
PWY.6606	Sample type	SalSwabM	-0.00407265	0.00151836	67	12	0.0113907	0.0254428
PWY.6608	Sample type	SalSwabM	-0.0237806	0.00561629	67	28	7.36488e-05	0.000567809
PWY.6628	Sample type	SalSwabM	-0.030214	0.00888354	67	41	0.00183338	0.00571134
PWY.6630	Sample type	SalSwabM	-0.037492	0.00779841	67	41	3.67267e-05	0.0003251
PWY.6700	Sample type	SalSwabM	-0.0325316	0.0103356	67	55	0.00248579	0.00715788
PWY.6803	Sample type	SalSwabM	-0.0213792	0.00395727	67	24	6.04326e-06	9.02712e-05
PWY.6897	Sample type	SalSwabM	-0.0204501	0.00775611	67	48	0.012666	0.0275197
PWY.6969	Sample type	SalSwabM	-0.0111716	0.00343943	67	19	0.00184006	0.00571134
PWY.7115	Sample type	SalSwabM	-0.0200508	0.00531987	67	29	0.000661348	0.00309926
PWY.7117	Sample type	SalSwabM	-0.0313364	0.00701495	67	38	9.42041e-05	0.000682266
PWY.7184	Sample type	SalSwabM	-0.0136398	0.00528245	67	8	0.0120819	0.0265903
PWY.7200	Sample type	SalSwabM	-0.0413641	0.00549691	67	23	4.91539e-09	1.17478e-06
PWY.724	Sample type	SalSwabM	-0.0286709	0.00787876	67	45	0.000930917	0.0035461
PWY.7282	Sample type	SalSwabM	-0.0257732	0.00652119	67	35	0.000405825	0.00220437
PWY.7328	Sample type	SalSwabM	-0.0216994	0.00595369	67	33	0.000934746	0.0035461
PWY.7345	Sample type	SalSwabM	-0.0217875	0.00798214	67	32	0.0101751	0.0231605
PWY.7560	Sample type	SalSwabM	-0.0185932	0.00761585	67	40	0.0201828	0.0398312
PWY.7664	Sample type	SalSwabM	-0.0335593	0.00980239	67	44	0.00166946	0.00546578
PWY.7761	Sample type	SalSwabM	-0.0199457	0.00529088	67	24	0.000354867	0.0019724
PWY.7851	Sample type	SalSwabM	-0.0274675	0.00889478	67	49	0.00296183	0.00842711
PWY.7858	Sample type	SalSwabM	-0.0209491	0.00677482	67	36	0.00408347	0.0108439
PWY.7883	Sample type	SalSwabM	-0.0186174	0.00561895	67	33	0.00228378	0.0066956
PWY.7953	Sample type	SalSwabM	-0.0511985	0.00784342	67	44	2.03755e-07	1.00533e-05
PWY.7977	Sample type	SalSwabM	-0.0377812	0.00760262	67	38	5.16166e-06	8.22425e-05
PWY.8004	Sample type	SalSwabM	-0.0287373	0.00539246	67	27	7.5825e-06	0.000100679
PWY.8073	Sample type	SalSwabM	-0.0265909	0.00680571	67	30	0.000450521	0.00234075
PWY0.1061	Sample type	SalSwabM	-0.0221393	0.00690157	67	37	0.00302937	0.00851789
PWY0.1241	Sample type	SalSwabM	-0.0271138	0.0054407	67	39	2.14315e-05	0.000210719
PWY0.1261	Sample type	SalSwabM	-0.0251325	0.00604201	67	34	0.000222497	0.00144368
PWY0.1415	Sample type	SalSwabM	-0.0130411	0.0042992	67	22	0.00472207	0.0121677
PWY0.1479	Sample type	SalSwabM	-0.0258476	0.00708158	67	33	0.000928064	0.0035461
PWY0.166	Sample type	SalSwabM	-0.00935907	0.0037298	67	7	0.0145997	0.0303419
PWY0.781	Sample type	SalSwabM	-0.0130995	0.00456317	67	14	0.00552218	0.0138926
PWY0.845	Sample type	SalSwabM	-0.0189453	0.00517981	67	26	0.000896176	0.0035461
PWY1ZNC.1	Sample type	SalSwabM	-0.00663798	0.00185506	67	11	0.00065973	0.00309926
PWY3O.4107	Sample type	SalSwabM	-0.0059597	0.0025567	67	14	0.0260704	0.049451
PWY66.389	Sample type	SalSwabM	-0.0238769	0.00479702	67	23	2.08117e-05	0.000210719
PWY66.429	Sample type	SalSwabM	-0.0360243	0.0151943	67	55	0.0207188	0.0402586
PYRIDNUCSAL.PWY	Sample type	SalSwabM	-0.00581123	0.0019923	67	10	0.00633244	0.0156026
PYRIDNUCSYN.PWY	Sample type	SalSwabM	-0.03605	0.00563353	67	34	3.77949e-07	1.5055e-05
PYRIDOXSYN.PWY	Sample type	SalSwabM	-0.0209525	0.00516036	67	26	0.000291404	0.00165823
RIBOSYN2.PWY	Sample type	SalSwabM	-0.0452057	0.00813375	67	40	4.37776e-06	8.04834e-05
SER.GLYSYN.PWY	Sample type	SalSwabM	-0.0279079	0.0110958	67	42	0.0143788	0.0303419
SO4ASSIM.PWY	Sample type	SalSwabM	-0.0192168	0.00500553	67	27	0.000542253	0.00269997
SULFATE.CYS.PWY	Sample type	SalSwabM	-0.0175324	0.0050906	67	26	0.00160308	0.00533084
THISYNARA.PWY	Sample type	SalSwabM	-0.0272405	0.00457527	67	38	1.29995e-06	3.61934e-05
TRNA.CHARGING.PWY	Sample type	SalSwabM	-0.0253749	0.0108289	67	53	0.0252928	0.0483598
VALSYN.PWY	Sample type	SalSwabM	0.0393109	0.0152327	67	63	0.012127	0.0265903
X1CMET2.PWY	Sample type	SalSwabM	-0.0406415	0.00859911	67	39	1.26873e-05	0.000150826
Aldex-2
Taxon/Pathway	we.ep	we.eBH	wi.ep	wi.eBH	rab.all	rab.win.SalRinseM	rab.win.SalSwabM	diff.btw	diff.win	effect	effect.low	effect.high	overlap
Phylum Firmicutes	0.000561739	0.00385764	6.99775e-06	6.29797e-05	9.66694	8.86489	11.2157	3.09558	2.08928	1.48165	-3.87387	3.63082	0.117817
Class Bacilli	2.72339e-05	0.000353156	1.25329e-06	2.85765e-05	12.8284	11.0302	15.0698	4.40131	2.65261	1.65923	-2.73323	3.50317	0.0897006
Class CFGB76125	0.00481127	0.0298843	0.00353344	0.0204647	-5.41852	-7.6636	-3.66493	3.86558	4.81491	0.802837	-1.70716	2.93554	0.237059
Order Lactobacillales	1.17373e-05	0.000212109	9.81695e-07	2.77136e-05	12.9586	11.0667	15.2478	4.13671	2.36799	1.74693	-3.19216	3.71703	0.082701
Order OFGB76125	0.0101133	0.0523619	0.00774335	0.0387261	-5.20085	-7.3647	-3.44237	3.53606	4.72459	0.748437	-1.73475	2.95902	0.245162
Order Propionibacteriales	0.000771216	0.00744086	0.000549494	0.00489334	-4.59296	-6.92497	-2.67004	4.49639	4.98436	0.902099	-1.38033	4.33415	0.180578
Family Comamonadaceae	0.0045582	0.0279022	0.00397869	0.0211248	-4.67873	-6.85649	-2.90108	3.55413	4.69734	0.756626	-1.4253	4.13985	0.229824
Family Enterococcaceae	9.41293e-08	3.3872e-06	3.25684e-07	9.64223e-06	8.51567	6.35272	12.1349	5.37552	2.27497	2.3629	-0.577648	5.78222	0.0369412
Family FGB76125	0.0115186	0.0566846	0.00784827	0.0388572	-4.928	-7.06349	-3.20295	3.38994	4.71436	0.719067	-1.82612	2.96263	0.248529
Family Prevotellaceae	0.000803933	0.0244313	0.00170241	0.04337	11.0501	12.4766	9.92113	-2.01415	3.7388	-0.538715	-5.17999	1.51734	0.257294
Family Propionibacteriaceae	0.00104614	0.00831578	0.000741593	0.00507772	-4.25663	-6.52765	-2.43886	4.28074	4.89803	0.873973	-1.34532	4.31542	0.184824
Family Streptococcaceae	0.00365428	0.0261365	8.11558e-05	0.00106404	12.4101	10.8838	14.8136	3.62118	2.41919	1.49686	-5.14532	3.40431	0.116699
Genus Arachnia	0.00183238	0.0124131	0.00115722	0.00789676	-4.01337	-6.28501	-2.19001	3.89596	4.39104	0.887251	-1.46716	3.59667	0.18693
Genus GGB10485	6.17401e-08	2.52772e-06	2.52944e-07	8.10343e-06	8.78612	6.74897	12.5928	5.58015	2.31541	2.41001	-0.454032	5.83825	0.0345862
Genus GGB1144	0.000232248	0.00624851	0.000299894	0.00954345	4.1427	7.40025	-1.23677	-6.28697	7.70748	-0.815697	-2.30331	0.942011	0.235765
Genus GGB79977	0.0072682	0.0387921	0.00472373	0.0255897	-4.66958	-6.84693	-2.80147	3.56087	4.63148	0.768841	-1.85031	3.07626	0.23481
Genus Ottowia	0.00225745	0.0154886	0.0022642	0.0131348	-4.4076	-6.70759	-2.42633	3.84826	4.80889	0.800239	-1.36918	3.91887	0.21434
Genus Prevotella	0.00124959	0.0216213	0.00438249	0.04972	11.4316	12.4666	10.3123	-1.48855	3.14142	-0.473848	-6.04261	1.70949	0.279529
Genus Streptococcus	0.00192677	0.0145256	6.14124e-05	0.000944946	12.3874	10.9993	15.3477	3.86881	2.12158	1.82355	-5.46055	3.96722	0.116464
Capnocytophaga SGB2480	0.0124846	0.0709794	0.00720006	0.0419068	-3.04493	-4.82425	-1.41019	3.71495	4.60715	0.806346	-2.1767	3.34063	0.238941
Campylobacter concisus SGB19351 group	0.00468349	0.0374422	0.00472358	0.0460858	-0.275697	4.90233	-1.6378	-5.45126	8.06367	-0.676026	-2.12121	1.16334	0.327
GGB10485 SGB49305	3.21691e-07	1.78681e-05	3.15792e-07	3.0585e-05	10.9783	8.54432	14.2362	5.40244	2.47067	2.18663	-0.662592	4.80306	0.0415882
GGB1144 SGB1468	2.09909e-05	0.000468672	2.54407e-05	0.000735684	1.3447	9.00367	-1.23455	-9.01924	6.7681	-1.33261	-2.86562	1.28721	0.184813
GGB79977 SGB1466	0.0145384	0.078831	0.00870227	0.0477134	-3.08967	-5.03234	-1.46578	3.13357	4.54954	0.688766	-2.04881	3.01771	0.249221
Lautropia dentalis SGB13164	0.0103404	0.069347	0.00775607	0.0462652	-2.98263	-4.83208	-1.18832	3.67109	5.14066	0.714128	-2.05408	4.15031	0.235706
Ottowia sp.. Marseille P4747 SGB12664	0.00653149	0.0435501	0.0046879	0.028267	-2.97929	-4.98252	-1.21496	3.29581	4.40046	0.74897	-1.61838	4.57307	0.218412
Prevotella jejuni SGB1545	7.07498e-05	0.00141948	0.000105983	0.00235082	1.31227	9.81231	-1.00136	-9.44019	7.96988	-1.18448	-2.6018	1.18455	0.230706
Prevotella pallens SGB1564	3.00249e-05	0.000679084	4.13063e-05	0.00108877	1.06474	8.3471	-1.23664	-8.64824	6.75474	-1.28032	-2.86569	1.25595	0.179647
Streptococcus gordonii SGB8053	0.00216939	0.0247846	0.00295296	0.0235218	-2.52652	-4.70853	-0.503441	4.42295	6.36172	0.695245	-1.49794	3.60565	0.227869
Streptococcus mutans SGB8000	0.00499923	0.0381003	0.00369427	0.0260624	-3.14871	-5.15139	-1.42263	3.64492	4.47617	0.814294	-1.74529	3.62656	0.215529
Streptococcus parasanguinis SGB8071	0.00125067	0.0149121	0.0017039	0.0223585	5.29912	8.50462	-0.165233	-6.16806	8.60571	-0.71674	-2.06115	0.886921	0.328529
Streptococcus peroris SGB8084	0.0122239	0.0670352	0.00683179	0.0382643	-3.06166	-5.06053	-1.41137	3.25079	4.34933	0.747423	-2.19825	3.19603	0.218105
Streptococcus vestibularis SGB8003	0.00304429	0.0292186	0.00185712	0.0174118	-3.02951	-5.40671	-0.728448	4.85561	5.99735	0.809625	-2.08546	3.21431	0.201412
Veillonella atypica SGB6936	1.7311e-06	7.89629e-05	1.99227e-06	0.000122715	6.04301	11.0188	-0.321855	-7.88327	7.96401	-0.989862	-2.43378	0.510758	0.134345
Veillonella disp.ar SGB6952	4.0476e-05	0.000893183	6.78352e-05	0.00170973	7.92528	11.3421	0.00348165	-8.04414	8.69308	-0.925349	-2.27069	0.843925	0.226706
Veillonella parvula SGB6939	0.00016526	0.00320952	0.000505969	0.00912576	9.60709	10.687	1.36272	-7.55249	10.1496	-0.744119	-1.9769	0.642999	0.348685
1CMET2-PWY	0.0544026	0.410091	0.0486344	0.426841	1.55879	1.91508	0.60555	-1.26167	3.234	-0.390126	-3.53648	2.18112	0.332627
GLUCONEO-PWY	0.0274184	0.337452	0.0417191	0.427254	1.483	2.01237	0.794379	-1.14013	3.36334	-0.338988	-3.49385	1.30894	0.361118
HEMESYN2-PWY	0.0340382	0.322458	0.0429426	0.35226	1.29114	1.58398	0.520468	-0.893236	2.34474	-0.380953	-4.72249	1.77445	0.293983
P161-PWY	0.0450635	0.373583	0.0405393	0.299712	-1.79721	-2.60051	-0.509726	2.01594	4.17375	0.483003	-1.80449	3.14467	0.29063
PWY-5676	0.0350612	0.32668	0.0301363	0.263494	-2.78551	-4.0517	-1.58616	2.36366	4.23201	0.558519	-1.75134	3.09044	0.289941
PWY-6292	0.0198235	0.260024	0.0172354	0.215787	-2.61705	-3.98074	-1.31995	2.58499	4.40045	0.587438	-1.60535	3.00973	0.272529
PWY-6588	0.0417851	0.353246	0.0356275	0.285094	-3.04651	-4.34815	-1.87112	2.24306	4.29732	0.521969	-1.73718	2.9869	0.293176
PWY-7200	0.01178	0.244193	0.00778392	0.244619	-0.362517	0.626399	-2.44085	-2.90823	4.50593	-0.645423	-2.895	1.64066	0.263161
PWY-7953	0.0113075	0.244323	0.028332	0.356884	2.1594	2.45488	1.45845	-0.949945	2.75282	-0.34508	-4.14172	0.802937	0.352765
PYRIDNUCSYN-PWY	0.0543563	0.38389	0.0485673	0.399924	0.405839	0.824959	-0.377935	-1.18795	2.9699	-0.399996	-3.75994	2.00941	0.309099
VALSYN-PWY	0.108585	0.451065	0.016595	0.227956	3.75736	2.99318	4.63971	1.20178	1.46219	0.821905	-3.71802	3.00592	0.205929
Deseq2
Taxon/Pathway	baseMean	log2FoldChange	lfcSE	stat	pvalue	padj
Phylum Bacteroidetes	109805	-2.98301	0.646893	-4.61129	4.00175e-06	1.20052e-05
Phylum Candidatus Absconditabacteria	111.87	-11.6145	2.92309	-3.97336	7.08654e-05	0.000159447
Phylum Candidatus Saccharibacteria	3309.59	-14.4368	1.16404	-12.4023	2.53789e-35	2.2841e-34
Phylum Firmicutes	376996	1.10055	0.332903	3.30591	0.000946684	0.00170403
Phylum sp.irochaetes	528.262	-14.0643	2.91945	-4.81745	1.45406e-06	6.54327e-06
Class Actinomycetia	94383.1	1.66293	0.569447	2.92026	0.00349743	0.00574578
Class Bacilli	434798	2.84218	0.427082	6.65489	2.83506e-11	1.3278e-10
Class Bacteroidia	102751	-2.65238	0.695439	-3.81396	0.000136759	0.000262122
Class Candidatus Nanosyncoccalia	809.998	-14.4781	2.91814	-4.96141	6.99823e-07	1.78844e-06
Class Candidatus Saccharibacteria unclassified	1310.49	-15.1292	2.2743	-6.65225	2.88652e-11	1.3278e-10
Class CFGB1764	45.6581	-28.9794	2.92313	-9.91382	3.62503e-23	8.33757e-22
Class CFGB494	244.239	-14.7724	2.92229	-5.05509	4.30185e-07	1.23678e-06
Class CFGB570	369.066	-13.5041	2.91627	-4.63063	3.64561e-06	8.38489e-06
Class Clostridia	1105.35	-14.579	2.01577	-7.23247	4.74301e-13	3.63631e-12
Class Coriobacteriia	991.994	-17.403	2.30755	-7.54174	4.63756e-14	5.33319e-13
Class Epsilonproteobacteria	899.686	-6.74089	1.79703	-3.75113	0.000176036	0.000311448
Class Flavobacteriia	5115.69	-10.4646	1.63037	-6.41856	1.37567e-10	5.2734e-10
Class sp.irochaetia	590.207	-13.1761	2.9194	-4.51328	6.38323e-06	1.33468e-05
Class Tissierellia	94.0422	-15.6919	2.92187	-5.37051	7.85145e-08	2.57976e-07
Order Bacillales	6534.65	-5.86287	1.12505	-5.21119	1.87629e-07	5.11716e-07
Order Bacteroidales	116996	-2.96969	0.693469	-4.28236	1.84919e-05	3.69837e-05
Order Campylobacterales	1134.32	-7.21967	1.74284	-4.14248	3.43567e-05	6.44188e-05
Order Candidatus Absconditabacteria unclassified	92.8032	-11.1374	2.92309	-3.81015	0.000138884	0.00024509
Order Candidatus Nanogingivales	1045.87	-14.8083	2.91814	-5.07457	3.88376e-07	9.7094e-07
Order Candidatus Saccharibacteria unclassified	1799.01	-15.4874	2.11606	-7.31895	2.49912e-13	1.87434e-12
Order Coriobacteriales	1204.79	-17.8878	2.2138	-8.08013	6.4698e-16	9.70471e-15
Order Corynebacteriales	6364.49	-8.56735	1.27749	-6.70639	1.99496e-11	9.97478e-11
Order Eubacteriales	1290.47	-15.0199	1.93997	-7.74231	9.76301e-15	9.76301e-14
Order Flavobacteriales	4506.23	-10.9232	1.60033	-6.82558	8.75689e-12	5.25413e-11
Order Lactobacillales	433232	2.64544	0.422598	6.25995	3.85101e-10	1.65043e-09
Order Neisseriales	73186	-1.95693	0.649387	-3.0135	0.00258252	0.00430421
Order OFGB1764	58.8634	-29.8396	2.92313	-10.2081	1.8243e-24	5.47289e-23
Order OFGB494	184.952	-15.8324	2.92215	-5.41808	6.02419e-08	1.80726e-07
Order OFGB570	534.193	-14.0317	2.91627	-4.81154	1.4977e-06	3.45624e-06
Order Selenomonadales	598.449	-16.8383	2.91937	-5.76779	8.03155e-09	3.01183e-08
Order sp.irochaetales	611.348	-13.9083	2.91932	-4.76424	1.89566e-06	4.06213e-06
Order Tissierellales	113.257	-16.3588	2.92187	-5.59876	2.15892e-08	7.1964e-08
Family Atopobiaceae	1287.83	-18.847	2.65806	-7.09051	1.33623e-12	1.26942e-11
Family Bacillales unclassified	5956.68	-6.07844	1.11146	-5.46887	4.52904e-08	1.91226e-07
Family Campylobacteraceae	1249.36	-7.72736	1.87543	-4.12031	3.78359e-05	7.98759e-05
Family Candidatus Absconditabacteria unclassified	107.984	-11.5469	2.92309	-3.95024	7.80721e-05	0.000156144
Family Candidatus Nanogingivalaceae	1385.08	-15.5227	2.91814	-5.31939	1.04116e-07	3.95639e-07
Family Candidatus Saccharibacteria unclassified	2036.1	-16.2077	2.21309	-7.32353	2.41527e-13	3.05935e-12
Family Carnobacteriaceae	8384.95	-8.75226	0.930295	-9.40804	5.05468e-21	1.92078e-19
Family Enterococcaceae	119579	3.65314	0.451545	8.0903	5.952e-16	1.13088e-14
Family FGB494	240.131	-17.4335	2.9225	-5.96526	2.44252e-09	1.54693e-08
Family FGB570	701.442	-14.6759	2.91627	-5.03243	4.84312e-07	1.67308e-06
Family Flavobacteriaceae	1589.37	-11.8717	2.44354	-4.85842	1.18329e-06	3.21179e-06
Family Fusobacteriaceae	8119.58	-4.29968	0.950138	-4.52532	6.0303e-06	1.4322e-05
Family Lachnosp.iraceae	886.821	-14.5443	2.91301	-4.99286	5.94925e-07	1.88393e-06
Family Leptotrichiaceae	4397.77	-6.00494	1.66389	-3.60897	0.000307413	0.000556271
Family Mycoplasmataceae	555.323	-7.49223	2.9217	-2.56434	0.0103373	0.0157127
Family Neisseriaceae	79463.8	-2.39195	0.677214	-3.53204	0.000412365	0.000712267
Family Peptoniphilaceae	145.095	-17.2093	2.92187	-5.88983	3.86603e-09	2.0987e-08
Family Porphyromonadaceae	12290	-3.02345	1.00277	-3.01509	0.00256903	0.00424448
Family Prevotellaceae	99500.1	-3.52526	0.711187	-4.95686	7.16401e-07	2.0941e-06
Family Selenomonadaceae	788.3	-17.7227	2.91937	-6.07073	1.27327e-09	9.67683e-09
Family Streptococcaceae	250799	2.07801	0.476442	4.36153	1.29155e-05	2.887e-05
Family Tannerellaceae	258.102	-11.1783	2.91622	-3.83314	0.00012652	0.000240387
Family Treponemataceae	556.613	-13.97	2.91876	-4.78628	1.69902e-06	4.30419e-06
Family Veillonellaceae	92811.5	-1.77211	0.612579	-2.89286	0.0038175	0.00604437
Family Weeksellaceae	2044.82	-16.0956	2.91928	-5.51354	3.51677e-08	1.67047e-07
Genus Aggregatibacter	3614.72	-8.97601	1.21554	-7.38437	1.53176e-13	1.14882e-12
Genus Alloprevotella	2553.04	-6.54253	1.26412	-5.17556	2.27228e-07	5.6807e-07
Genus Campylobacter	842.428	-7.60849	1.8245	-4.17017	3.04369e-05	5.95504e-05
Genus Candidatus Saccharibacteria unclassified	1328.19	-16.5529	2.27702	-7.26956	3.60657e-13	2.31851e-12
Genus Capnocytophaga	1565.97	-11.6774	2.17132	-5.37803	7.53072e-08	2.42059e-07
Genus Corynebacterium	5539.94	-8.97817	1.25216	-7.17017	7.49056e-13	4.21344e-12
Genus Dialister	136.342	-29.7813	2.92065	-10.1968	2.0493e-24	2.30546e-23
Genus Fusobacterium	5228.08	-3.77461	0.927443	-4.06991	4.70321e-05	8.81851e-05
Genus Gemella	5731.89	-5.79257	1.08474	-5.34004	9.29285e-08	2.78785e-07
Genus GGB10485	115701	4.14293	0.374961	11.049	2.2178e-28	4.99005e-27
Genus GGB1144	5781.68	-12.768	1.0117	-12.6203	1.63141e-36	7.34133e-35
Genus GGB1202	215.873	-13.2378	2.91874	-4.53546	5.74783e-06	1.23168e-05
Genus GGB12785	1083.34	-15.1473	2.91876	-5.18965	2.10694e-07	5.57718e-07
Genus GGB1844	1714.82	-13.2555	2.92247	-4.53571	5.741e-06	1.23168e-05
Genus GGB4538	52.921	-29.8921	2.92313	-10.226	1.51581e-24	2.27372e-23
Genus Granulicatella	7154.4	-8.52308	0.938062	-9.08584	1.02901e-19	9.26109e-19
Genus Kingella	178.292	-15.2215	2.81492	-5.40744	6.39336e-08	2.21309e-07
Genus Lachnoanaerobaculum	42.3163	-9.05454	2.92121	-3.09958	0.00193796	0.00335415
Genus Lachnosp.iraceae unclassified	99.0851	-15.3745	2.92187	-5.26188	1.42594e-07	4.01045e-07
Genus Lancefieldella	844.506	-6.87883	2.9003	-2.37176	0.0177034	0.0274708
Genus Leptotrichia	3870.33	-6.79093	1.57149	-4.32133	1.55092e-05	3.17233e-05
Genus Neisseria	63196.1	-1.61717	0.623625	-2.59319	0.00950914	0.0152826
Genus Parvimonas	136.729	-16.3921	2.92187	-5.61014	2.02161e-08	7.58105e-08
Genus Prevotella	65130.6	-3.06229	0.658944	-4.64728	3.36348e-06	7.96614e-06
Genus Selenomonas	374.082	-16.5166	2.91937	-5.6576	1.53503e-08	6.27966e-08
Genus Streptococcus	256558	2.41377	0.41609	5.80109	6.58838e-09	2.96477e-08
Genus Tannerella	237.226	-11.0974	2.91637	-3.80521	0.000141684	0.000255031
Genus Treponema	194.037	-18.1994	2.92187	-6.2287	4.70331e-10	2.35166e-09
Genus Veillonella	78590.8	-1.50715	0.575505	-2.61882	0.00882333	0.0147055
Actinomyces SGB17168	2883.36	-17.9274	2.91884	-6.14196	8.15069e-10	3.23311e-09
Porphyromonas endodontalis SGB2016	553.351	-17.0878	2.91814	-5.85572	4.74946e-09	1.56996e-08
Actinomyces graevenitzii SGB17130 group	1409.6	-13.8795	2.78255	-4.98805	6.09919e-07	1.17065e-06
Actinomyces oris SGB15878	12814.3	2.70314	1.01501	2.66316	0.00774117	0.0105885
Actinomyces SGB17163	304.048	-11.8041	2.91934	-4.04343	5.26749e-05	8.24777e-05
Actinomyces sp.. HMSC035G02 SGB17158 group	1035.69	-15.3094	2.91997	-5.243	1.57985e-07	3.64889e-07
Actinomyces sp.. ICM47 SGB17167 group	7679.65	-4.54067	1.10161	-4.12185	3.75847e-05	6.04402e-05
Actinomyces sp.. ICM58 SGB17169	567.025	-18.7177	2.92063	-6.4088	1.46671e-10	6.4644e-10
Actinomyces sp.. ph3 SGB17137 group	285.1	-13.9363	2.92185	-4.76967	1.84524e-06	3.27737e-06
Aggregatibacter sp.. 2125159857 SGB9733	3433.33	-12.3451	1.37285	-8.99231	2.42086e-19	1.60046e-18
Alloprevotella SGB1483	562.199	-29.9474	2.92127	-10.2515	1.16489e-24	1.38622e-23
Alloprevotella SGB1484	890.226	-29.9765	2.91941	-10.268	9.82052e-25	1.36795e-23
Alloprevotella SGB77721	366.949	-14.6047	2.91872	-5.00381	5.62092e-07	1.09654e-06
Alloprevotella tannerae SGB1411	1780.75	-15.6089	2.34511	-6.65597	2.81444e-11	1.28815e-10
Campylobacter concisus SGB19351 group	1117.87	-9.66305	2.53312	-3.81469	0.000136355	0.000202828
Campylobacter concisus SGB19351 group	218.478	-16.9499	2.92311	-5.79858	6.68769e-09	1.97905e-08
Capnocytophaga gingivalis SGB2479	381.8	-10.8834	2.91889	-3.72861	0.000192538	0.000282865
Capnocytophaga granulosa SGB2483	1104.94	-10.2886	2.92079	-3.52254	0.000427435	0.000620302
Capnocytophaga ochracea SGB2497	294.203	-15.1137	2.91999	-5.17593	2.26773e-07	4.81893e-07
Cardiobacterium hominis SGB9418	230.974	-16.9971	2.92187	-5.81721	5.98362e-09	1.82577e-08
Corynebacterium durum SGB17008	61.4392	-13.0805	2.92247	-4.47584	7.61117e-06	1.25796e-05
Corynebacterium matruchotii SGB17007	14972.5	-9.91355	1.75614	-5.64509	1.65097e-08	4.67776e-08
Eubacterium sulci SGB3934 group	243.657	-29.9071	2.92189	-10.2355	1.37412e-24	1.4087e-23
Fusobacterium nucleatum SGB6007	731.789	-12.861	1.5234	-8.44234	3.11051e-17	1.76262e-16
Fusobacterium nucleatum SGB6011	285.175	-14.1912	2.91874	-4.86211	1.16144e-06	2.15954e-06
Fusobacterium nucleatum SGB6013	596.31	-18.0552	2.92125	-6.18064	6.38408e-10	2.61967e-09
Fusobacterium pseudoperiodonticum SGB5989 group	2292.22	-12.1414	1.99933	-6.07272	1.25758e-09	4.67663e-09
Gemella morbillorum SGB7295	211.215	-14.6747	2.92185	-5.02239	5.10337e-07	1.01217e-06
Gemella sanguinis SGB7298 group	1472.44	-15.0301	2.915	-5.15614	2.52094e-07	5.26302e-07
GGB10485 SGB49305	64958.6	2.99092	0.346898	8.62189	6.58577e-18	3.91853e-17
GGB1144 SGB1468	6463.34	-12.8259	1.39213	-9.21321	3.16526e-20	2.21568e-19
GGB1144 SGB1469	2830.22	-6.18504	2.91379	-2.12268	0.0337806	0.0447018
GGB1202 SGB1566	390.792	-14.7303	2.91874	-5.04681	4.49258e-07	9.0613e-07
GGB12785 SGB19827	513.226	-15.1993	2.92311	-5.19971	1.99603e-07	4.39866e-07
GGB1844 SGB2532	2599.21	-13.655	2.92247	-4.67241	2.97687e-06	5.20952e-06
Granulicatella adiacens SGB8249	1335.51	-15.9776	2.91564	-5.47998	4.25368e-08	1.15043e-07
Granulicatella SGB8255 SGB8255 group	5735.1	-11.4084	1.09557	-10.4133	2.15724e-25	3.66731e-24
Haemophilus haemolyticus SGB9649	11862.8	-11.1757	2.08815	-5.35197	8.70012e-08	2.1569e-07
Haemophilus parainfluenzae SGB9663 group	34873.3	-2.26618	0.806161	-2.81108	0.00493758	0.00691261
Haemophilus sp.utorum SGB9631	2404.61	-15.9903	2.71114	-5.89801	3.67907e-09	1.25088e-08
Kingella bonacorsii SGB9422	220.235	-15.7706	2.91814	-5.40432	6.50536e-08	1.70282e-07
Kingella denitrificans SGB9437	184.679	-17.3109	2.92187	-5.92459	3.13073e-09	1.09576e-08
Lancefieldella parvula SGB966	1067.78	-8.2499	2.8996	-2.84519	0.00443852	0.0062879
Leptotrichia buccalis SGB6058	135.762	-15.1652	2.92311	-5.18805	2.12513e-07	4.59801e-07
Leptotrichia hofstadii SGB6062	57.0294	-11.9608	2.92248	-4.09271	4.26369e-05	6.76505e-05
Leptotrichia sp.. oral taxon 215 SGB6067	70.1751	-29.8078	2.92313	-10.1972	2.04057e-24	1.73448e-23
Leptotrichia wadei SGB6055	361.008	-14.9357	2.91874	-5.11716	3.10163e-07	6.36368e-07
Megasp.haera micronuciformis SGB5868	1517.06	-20.6876	2.91569	-7.09526	1.29111e-12	6.40177e-12
Neisseria elongata SGB9447	1526.32	-13.1734	2.91561	-4.51825	6.23542e-06	1.06002e-05
Neisseria sicca SGB9467 group	10971.5	-4.15938	1.03201	-4.03038	5.5686e-05	8.60602e-05
Neisseria subflava SGB9450	59225.7	-3.81791	0.721989	-5.28805	1.23625e-07	3.00232e-07
Parvimonas micra SGB6653	137.498	-16.9368	2.92249	-5.79533	6.81857e-09	1.97905e-08
Porphyromonas gingivalis SGB2057	552.58	-15.3175	2.92247	-5.2413	1.59447e-07	3.64889e-07
Porphyromonas pasteri SGB2043	9879.86	-2.36154	1.1127	-2.12235	0.0338081	0.0447018
Porphyromonas SGB2038	144.388	-15.3281	2.92185	-5.24603	1.55408e-07	3.64889e-07
Prevotella conceptionensis SGB1458	391.898	-17.0049	2.92187	-5.81985	5.88989e-09	1.82577e-08
Prevotella histicola SGB1543	9216.8	-14.7943	1.22672	-12.0601	1.71563e-33	5.10401e-32
Prevotella jejuni SGB1545	14614.3	-12.852	1.47539	-8.7109	3.0147e-18	1.88816e-17
Prevotella melaninogenica SGB1552	31871.6	-4.05582	0.695741	-5.8295	5.55929e-09	1.78799e-08
Prevotella nanceiensis SGB1536 group	943.888	-17.8941	2.91814	-6.13203	8.67642e-10	3.33062e-09
Prevotella nigrescens SGB1561	4496	-13.8603	1.20332	-11.5183	1.06647e-30	2.5382e-29
Prevotella oris SGB1525	1169.93	-15.8867	2.04627	-7.76375	8.24517e-15	4.26598e-14
Prevotella oulorum SGB1520	471.925	-14.4726	2.91935	-4.95747	7.14174e-07	1.349e-06
Prevotella pallens SGB1564	6258.69	-12.3124	1.46098	-8.42754	3.53001e-17	1.90942e-16
Prevotella pleuritidis SGB1526	2013.79	-15.7435	2.91561	-5.39973	6.67405e-08	1.70282e-07
Prevotella salivae SGB1522	1543.8	-7.21049	2.8901	-2.49489	0.0125995	0.017038
Prevotella SGB1459	489.694	-14.1679	2.92059	-4.85103	1.22823e-06	2.2486e-06
Prevotella shahii SGB1456	161.884	-29.8258	2.92313	-10.2034	1.91437e-24	1.73448e-23
Prevotella veroralis SGB1541	281.061	-14.0083	2.91997	-4.79741	1.60728e-06	2.89797e-06
Rothia aeria SGB16987	2826.98	-7.48536	1.3866	-5.39836	6.72542e-08	1.70282e-07
Rothia mucilaginosa SGB16971 group	16375.6	-2.59442	0.925951	-2.8019	0.0050802	0.00702958
Rothia mucilaginosa SGB16986	934.09	-13.29	2.9211	-4.54966	5.37327e-06	9.26695e-06
Selenomonas SGB5880	435.187	-29.9104	2.92313	-10.2323	1.42054e-24	1.4087e-23
Solobacterium SGB6829	68.1004	-29.785	2.92313	-10.1894	2.21071e-24	1.75383e-23
Streptococcus cristatus SGB97158	733.899	-15.1994	2.91874	-5.20754	1.91365e-07	4.29669e-07
Streptococcus gordonii SGB8053	4386.06	17.397	2.91746	5.96307	2.47546e-09	8.92664e-09
Streptococcus infantis SGB8095	6690.97	-11.2571	1.17571	-9.5747	1.02157e-21	7.5979e-21
Streptococcus mitis SGB8091	211.534	-11.2453	2.92309	-3.84705	0.000119549	0.00018008
Streptococcus mitis SGB8154	965.348	-13.1625	2.91834	-4.51028	6.4743e-06	1.08513e-05
Streptococcus parasanguinis SGB8071	6775.03	-13.4781	1.09659	-12.2909	1.01314e-34	4.01881e-33
Streptococcus salivarius SGB8007 group	3408.52	-10.0767	1.58427	-6.36051	2.01086e-10	8.54617e-10
Streptococcus sanguinis SGB8047 group	6938.45	-2.75526	0.925522	-2.97698	0.00291108	0.00417371
Streptococcus vestibularis SGB8003	2118.59	12.2811	2.91884	4.20754	2.58162e-05	4.2084e-05
Tannerella forsythia SGB2053	286.648	-30	2.92313	-10.263	1.03458e-24	1.36795e-23
TM7 phylum sp.. oral taxon 352 SGB19860 group	2062.74	-19.7371	2.9145	-6.77203	1.26985e-11	6.04451e-11
Veillonella atypica SGB6936	14877.5	-11.2848	0.994643	-11.3456	7.80129e-30	1.54726e-28
Veillonella disp.ar SGB6952	18481	-14.9247	0.958665	-15.5682	1.19661e-54	1.42397e-52
Veillonella parvula SGB6939	19107.9	-12.2239	0.915937	-13.3458	1.25386e-40	7.46045e-39
Veillonella rogosae SGB6956	9430.71	-6.29447	1.12789	-5.58075	2.39478e-08	6.62742e-08
Veillonella sp.. 3310 SGB6930	1774.5	-11.4769	2.92309	-3.92629	8.62657e-05	0.000131611
1CMET2-PWY	22.0698	-2.89555	0.592462	-4.88732	1.02218e-06	1.47486e-05
ANAEROFRUCAT-PWY	21.9677	-2.65463	0.529043	-5.01779	5.22689e-07	8.12178e-06
ANAGLYCOLYSIS-PWY	47.4942	-0.885602	0.334757	-2.64551	0.00815674	0.0216797
ARGSYN-PWY	13.8772	-3.9415	0.772354	-5.10324	3.33892e-07	6.74463e-06
ARGSYNBSUB-PWY	13.2443	-3.99662	0.872441	-4.58096	4.62848e-06	5.19418e-05
ARO-PWY	45.3181	-0.585715	0.223753	-2.61769	0.00885279	0.0232242
CALVIN-PWY	22.4363	-2.88311	0.607201	-4.74819	2.05245e-06	2.59122e-05
COA-PWY	33.3387	-1.16997	0.369998	-3.16209	0.00156639	0.00555108
COA-PWY-1	28.2147	-1.43425	0.410689	-3.49232	0.000478852	0.00201751
COLANSYN-PWY	6.5253	-3.30749	1.29747	-2.54918	0.0107977	0.0275527
COMPLETE-ARO-PWY	35.7372	-1.60967	0.455146	-3.5366	0.000405315	0.00177986
DAPLYSINESYN-PWY	23.3985	-1.9212	0.532608	-3.60715	0.000309577	0.00156336
DTDPRHAMSYN-PWY	25.2265	-1.05895	0.397755	-2.66232	0.00776045	0.0209015
FASYN-ELONG-PWY	28.421	-2.02024	0.50125	-4.03041	5.56791e-05	0.000374906
GLUCONEO-PWY	23.254	-2.93747	0.51525	-5.70106	1.19067e-08	3.00645e-07
GLUTORN-PWY	9.70181	-3.75458	0.81091	-4.63008	3.65516e-06	4.34319e-05
GLYCOLYSIS	29.9988	-1.9337	0.464752	-4.16071	3.17266e-05	0.000228885
HEME-BIOSYNTHESIS-II	16.1903	-1.86664	0.577116	-3.23442	0.00121889	0.00455955
HEMESYN2-PWY	16.4084	-2.71213	0.536012	-5.05983	4.19624e-07	7.70582e-06
HISDEG-PWY	7.19141	-5.27354	0.895167	-5.89113	3.83575e-09	1.54964e-07
HISTSYN-PWY	12.2182	-4.40741	0.73704	-5.97988	2.23295e-09	1.50352e-07
HOMOSER-METSYN-PWY	9.26007	-1.95944	0.807961	-2.42516	0.0153016	0.0371705
MET-SAM-PWY	12.1799	-2.26056	0.767515	-2.9453	0.00322646	0.010512
METSYN-PWY	12.4479	-2.24309	0.764865	-2.93266	0.00336068	0.0106071
NAGLIPASYN-PWY	10.8996	-2.50851	0.899023	-2.79027	0.00526648	0.0151975
NONMEVIPP-PWY	24.4559	-2.84769	0.567264	-5.02005	5.16591e-07	8.12178e-06
OANTIGEN-PWY	22.9548	-1.8625	0.501405	-3.71456	0.000203558	0.00111132
PANTO-PWY	19.4296	-1.72795	0.557883	-3.09733	0.00195275	0.00668568
PANTOSYN-PWY	16.2878	-2.96793	0.673327	-4.40786	1.04399e-05	9.31784e-05
PEPTIDOGLYCANSYN-PWY	42.0826	-1.42311	0.350944	-4.05508	5.01172e-05	0.000349092
PHOSLIPSYN-PWY	13.6303	-1.97922	0.681865	-2.90265	0.00370019	0.011499
PPGPPMET-PWY	16.5514	-3.49222	0.615991	-5.66928	1.43401e-08	3.21856e-07
PWY-1269	11.6462	-1.97283	0.602822	-3.27265	0.00106543	0.00413877
PWY-241	7.82559	-5.97185	0.917735	-6.50716	7.6584e-11	1.547e-08
PWY-2942	42.2713	-0.844473	0.263214	-3.20832	0.00133513	0.00490355
PWY-3841	50.6452	-1.04477	0.308182	-3.39009	0.000698687	0.00276735
PWY-4041	7.70742	-1.70169	0.742136	-2.29296	0.0218504	0.0474601
PWY-5030	7.29118	-3.36098	0.983186	-3.41846	0.00062976	0.00259615
PWY-5097	31.781	-1.33751	0.392209	-3.41021	0.000649128	0.00262248
PWY-5188	20.7647	-2.06105	0.514994	-4.00209	6.27853e-05	0.000409117
PWY-5347	12.9933	-2.27904	0.759296	-3.00151	0.00268641	0.00889598
PWY-5484	24.5363	-2.32453	0.478229	-4.86071	1.16968e-06	1.57517e-05
PWY-5667	22.7893	-1.52781	0.482806	-3.16443	0.00155389	0.00555108
PWY-5695	38.2688	-1.54809	0.40273	-3.844	0.000121047	0.000719162
PWY-5913	11.4834	-2.51439	0.821125	-3.06212	0.00219773	0.00739904
PWY-5918	9.76222	-5.41374	0.936509	-5.78076	7.43622e-09	2.14588e-07
PWY-5941	38.8195	-0.759589	0.322199	-2.35752	0.0183976	0.0412925
PWY-5973	50.197	-1.04511	0.279311	-3.74173	0.000182755	0.00102546
PWY-5989	16.884	-1.57364	0.556816	-2.82614	0.00471126	0.0139952
PWY-6147	36.3758	-1.34117	0.362461	-3.70016	0.00021546	0.00114534
PWY-6163	45.7509	-0.642251	0.233819	-2.74679	0.00601817	0.0171221
PWY-6282	25.7086	-1.96032	0.50467	-3.88435	0.000102603	0.000628055
PWY-6385	41.1734	-1.66424	0.378598	-4.3958	1.10367e-05	9.31784e-05
PWY-6386	45.7953	-1.06366	0.281035	-3.78478	0.000153844	0.000887899
PWY-6387	42.9897	-1.06806	0.305858	-3.49201	0.000479408	0.00201751
PWY-6527	14.0812	-1.73287	0.64626	-2.68138	0.00733198	0.0200143
PWY-6628	23.4884	-1.93553	0.539003	-3.59095	0.000329474	0.0015789
PWY-6630	22.7312	-2.27752	0.515229	-4.4204	9.85189e-06	9.31784e-05
PWY-6700	48.1582	-1.24254	0.289841	-4.28698	1.81117e-05	0.000140714
PWY-6703	35.1145	-0.918516	0.351825	-2.61072	0.00903522	0.0233989
PWY-6897	23.035	-1.00854	0.396204	-2.54551	0.010912	0.0275527
PWY-6936	46.3008	-0.598373	0.253227	-2.36299	0.0181279	0.0412925
PWY-7117	17.6543	-2.52798	0.601164	-4.20514	2.60923e-05	0.000195209
PWY-7199	36.9594	-1.01804	0.359417	-2.83247	0.00461902	0.0139952
PWY-7200	8.36797	-4.46896	1.2477	-3.58175	0.000341304	0.0015789
PWY-724	28.2142	-1.3493	0.415151	-3.25015	0.00115344	0.00439611
PWY-7282	13.0587	-1.83381	0.72827	-2.51804	0.011801	0.0294296
PWY-7328	10.08	-3.52088	0.775747	-4.5387	5.66033e-06	6.01782e-05
PWY-7345	13.5074	-1.96746	0.828325	-2.37523	0.0175379	0.0407202
PWY-7560	14.4885	-1.42794	0.617967	-2.31071	0.0208488	0.0457767
PWY-7663	59.0874	-0.67138	0.228775	-2.93468	0.00333895	0.0106071
PWY-7664	27.3841	-1.99872	0.501766	-3.98338	6.79419e-05	0.000428884
PWY-7791	41.6599	-0.929942	0.394438	-2.35764	0.0183915	0.0412925
PWY-7851	29.4629	-1.42847	0.399699	-3.57388	0.000351736	0.0015789
PWY-7858	12.4107	-1.60798	0.669947	-2.40016	0.0163881	0.038493
PWY-7953	30.867	-2.68415	0.461419	-5.81716	5.98542e-09	2.01509e-07
PWY-7977	15.9719	-3.76899	0.636769	-5.91892	3.24054e-09	1.54964e-07
PWY-8004	8.56577	-2.60495	1.07576	-2.42149	0.015457	0.0371705
PWY-8073	10.8996	-2.50851	0.899023	-2.79027	0.00526648	0.0151975
PWY0-1061	14.1852	-1.73733	0.647325	-2.68387	0.00727757	0.0200143
PWY0-1241	10.353	-2.11218	0.590183	-3.57886	0.000345099	0.0015789
PWY0-1261	12.2589	-1.90743	0.706947	-2.69812	0.00697323	0.0195638
PWY0-1586	62.6906	-0.854001	0.238455	-3.58139	0.000341769	0.0015789
PWY0-162	23.2454	-1.19167	0.508342	-2.34422	0.0190669	0.0423244
PWY0-862	31.2259	-1.0348	0.429934	-2.40688	0.0160896	0.0382365
PWY4FS-7	19.0624	-1.58766	0.560912	-2.83049	0.00464765	0.0139952
PWY4FS-8	17.0957	-1.36371	0.559108	-2.43908	0.0147248	0.0362734
PWY66-429	43.3647	-1.2345	0.27969	-4.41382	1.01563e-05	9.31784e-05
PYRIDNUCSYN-PWY	11.2095	-3.09903	0.705107	-4.39513	1.10707e-05	9.31784e-05
RIBOSYN2-PWY	22.9846	-3.3788	0.553057	-6.10931	1.00061e-09	1.01061e-07
SER-GLYSYN-PWY	20.0209	-2.41038	0.550654	-4.3773	1.2016e-05	9.70889e-05
THISYNARA-PWY	10.3718	-2.10205	0.580199	-3.62297	0.000291235	0.00150845
TRNA-CHARGING-PWY	50.346	-0.978218	0.315266	-3.10283	0.00191681	0.00667577
LinDA
Taxon/Pathway	baseMean	log2FoldChange	lfcSE	stat	pvalue	padj	reject	df
Phylum Bacteroidetes	314416	-3.56558	0.474537	-7.51382	1.21942e-08	1.09748e-07	TRUE	33
Phylum Candidatus Saccharibacteria	2754.08	-2.58395	0.58276	-4.43399	9.67034e-05	0.00029011	TRUE	33.0014
Phylum Firmicutes	370883	0.884877	0.190191	4.65257	5.11575e-05	0.000230209	TRUE	33
Phylum Proteobacteria	210350	-1.03775	0.368314	-2.81758	0.0081111	0.01825	TRUE	33
Class Bacilli	181745	2.45008	0.292543	8.37513	1.12512e-09	2.58777e-08	TRUE	33
Class Bacteroidia	338712	-3.16534	0.502383	-6.30064	3.99329e-07	4.59229e-06	TRUE	33
Class Betaproteobacteria	111598	-1.71078	0.523184	-3.26994	0.00251988	0.00724465	TRUE	33
Class Candidatus Absconditabacteria unclassified	478.593	0.645098	0.214006	3.01439	0.00492144	0.012419	TRUE	33
Class CFGB76125	858.121	0.841869	0.204587	4.11497	0.000242487	0.00111544	TRUE	33
Class Clostridia	688.134	-1.511	0.525164	-2.87719	0.00539957	0.012419	TRUE	66
Class Coriobacteriia	958.37	-1.79683	0.552702	-3.25099	0.00181252	0.00595541	TRUE	66
Class Epsilonproteobacteria	2321.35	-1.17608	0.343564	-3.42318	0.00167007	0.00595541	TRUE	33
Class Mollicutes	436.255	0.942268	0.216123	4.35987	0.00011988	0.000919081	TRUE	33
Class Negativicutes	178061	-2.04316	0.494668	-4.13038	0.000232038	0.00111544	TRUE	33
Order Bacteroidales	354608	-3.16126	0.489976	-6.45186	2.56764e-07	3.85145e-06	TRUE	33
Order Campylobacterales	2430.3	-1.17201	0.351135	-3.33776	0.00210227	0.00723906	TRUE	33
Order Candidatus Absconditabacteria unclassified	501.054	0.649174	0.230025	2.82218	0.00801824	0.0218679	TRUE	33
Order Coriobacteriales	1003.17	-1.7925	0.56175	-3.19092	0.00217172	0.00723906	TRUE	66
Order Eubacteriales	720.429	-1.50692	0.54442	-2.76794	0.00731367	0.0218679	TRUE	66
Order Lactobacillales	179737	2.48953	0.278095	8.95209	2.39948e-10	7.19845e-09	TRUE	33
Order Mycoplasmatales	456.729	0.946344	0.210224	4.5016	7.94602e-05	0.000595951	TRUE	33
Order Neisseriales	112037	-1.91494	0.514688	-3.72057	0.0007381	0.00316329	TRUE	33
Order OFGB76125	898.394	0.845944	0.191651	4.41397	0.000102492	0.000614953	TRUE	33
Order Propionibacteriales	502.77	1.50448	0.255848	5.88037	1.37198e-06	1.37198e-05	TRUE	33
Order Veillonellales	183606	-2.06515	0.493095	-4.18814	0.000196646	0.000983228	TRUE	33
Family Atopobiaceae	901.009	-1.66591	0.561218	-2.96839	0.00416835	0.0121844	TRUE	66
Family Campylobacteraceae	2590.2	-1.2923	0.35507	-3.63957	0.000923969	0.00319189	TRUE	33
Family Carnobacteriaceae	10078.3	-2.22071	0.537888	-4.12858	0.000233231	0.00126611	TRUE	33
Family Comamonadaceae	509.483	1.13981	0.210676	5.41023	5.4963e-06	4.17719e-05	TRUE	33
Family Enterococcaceae	7919.18	3.40057	0.340682	9.98165	1.69514e-11	6.44154e-10	TRUE	33
Family FGB76125	957.503	0.725647	0.193069	3.75849	0.000664104	0.00252359	TRUE	33
Family Mycoplasmataceae	486.779	0.826047	0.21002	3.93319	0.000406553	0.00192065	TRUE	33
Family Neisseriaceae	119409	-2.03523	0.522741	-3.89339	0.000454892	0.00192065	TRUE	33
Family Porphyromonadaceae	10549.6	-1.49432	0.464257	-3.21873	0.00288664	0.00914103	TRUE	33
Family Prevotellaceae	329405	-3.40092	0.465294	-7.30918	2.17508e-08	4.13264e-07	TRUE	33
Family Propionibacteriaceae	535.849	1.38418	0.249056	5.5577	3.55503e-06	3.37728e-05	TRUE	33
Family Streptococcaceae	144123	1.9061	0.333505	5.71535	2.23194e-06	2.82713e-05	TRUE	33
Family Veillonellaceae	195686	-2.18544	0.488535	-4.47346	8.62354e-05	0.000546157	TRUE	33
Genus Aggregatibacter	4766.98	-1.08252	0.366787	-2.95135	0.00578484	0.0162698	TRUE	33
Genus Alloprevotella	9578.79	-1.55455	0.381456	-4.0753	0.000271567	0.00101838	TRUE	33
Genus Arachnia	575.129	0.906511	0.162978	5.56215	3.50862e-06	3.9472e-05	TRUE	33
Genus Campylobacter	2780.38	-1.49575	0.349425	-4.2806	0.000150721	0.000656246	TRUE	33
Genus Fusobacterium	9597.42	-1.05213	0.407066	-2.58466	0.0143584	0.0323064	TRUE	33
Genus GGB10485	8500.64	3.19712	0.343295	9.31305	9.32741e-11	4.19734e-09	TRUE	33
Genus GGB1144	12220.6	-2.75895	0.422887	-6.52409	2.08054e-07	3.12082e-06	TRUE	33
Genus GGB4333	522.52	0.622599	0.208198	2.99042	0.00523429	0.0157029	TRUE	33
Genus GGB79977	1027.81	0.522199	0.188552	2.76952	0.0091425	0.0216533	TRUE	33
Genus Granulicatella	10818.3	-2.42416	0.542343	-4.46979	8.716e-05	0.0004358	TRUE	33
Genus Kingella	581.153	-1.05826	0.371352	-2.84974	0.00748293	0.0187073	TRUE	33
Genus Lachnoanaerobaculum	226.696	0.614507	0.211934	2.89952	0.00659975	0.0174699	TRUE	33
Genus Lancefieldella	967.098	-2.09403	0.491675	-4.25897	0.000160416	0.000656246	TRUE	33
Genus Megasp.haera	509.977	-3.33336	0.697675	-4.77781	3.54503e-05	0.000265877	TRUE	33
Genus Neisseria	108718	-2.08089	0.540656	-3.84882	0.000515678	0.00178504	TRUE	33
Genus Ottowia	546.892	0.936359	0.201756	4.64105	5.29095e-05	0.000297616	TRUE	33
Genus Porphyromonas	11055.7	-1.66314	0.460844	-3.60889	0.00100558	0.00323223	TRUE	33
Genus Prevotella	306473	-3.55028	0.449812	-7.8928	4.22743e-09	9.51171e-08	TRUE	33
Genus Streptococcus	153490	1.66894	0.333596	5.00288	1.82914e-05	0.000164622	TRUE	33
Genus Veillonella	203226	-2.3438	0.498691	-4.69991	4.4541e-05	0.000286335	TRUE	33
Actinomyces naeslundii SGB15888	1125.09	0.528105	0.194446	2.71595	0.0104358	0.0344961	TRUE	33
Actinomyces oris SGB15878	7716.81	2.12096	0.597128	3.55194	0.00117599	0.00636103	TRUE	33
Actinomyces sp.. ICM47 SGB17167 group	10193	-3.21482	0.619618	-5.1884	1.05835e-05	0.00015743	TRUE	33
Aggregatibacter sp.. 2125159857 SGB9733	8728.92	-1.29137	0.378931	-3.40793	0.00174039	0.00808338	TRUE	33
Alloprevotella SGB1484	1704.03	-1.41671	0.413749	-3.42408	0.00166602	0.00808338	TRUE	33
Campylobacter concisus SGB19351 group	3987.58	-1.60808	0.328115	-4.90097	2.46896e-05	0.000267097	TRUE	33
Fusobacterium nucleatum SGB6007	2446.64	-1.64407	0.528627	-3.11007	0.00384034	0.0138485	TRUE	33
Fusobacterium nucleatum SGB6014	3562.34	-1.4114	0.528197	-2.67211	0.0116188	0.0354522	TRUE	33
Granulicatella adiacens SGB8249	724.81	-1.95477	0.569342	-3.43338	0.00162456	0.00808338	TRUE	33
Granulicatella SGB8255 SGB8255 group	13419.2	-1.9652	0.479585	-4.0977	0.000254749	0.00159554	TRUE	33
Lancefieldella parvula SGB966	1968.43	-2.3313	0.489666	-4.761	3.72374e-05	0.000340865	TRUE	33.002
Lautropia dentalis SGB13164	2839.78	0.831488	0.255274	3.25723	0.00260648	0.0100055	TRUE	33
Leptotrichia buccalis SGB6058	1357.19	0.254619	0.0989087	2.57429	0.0147202	0.0436781	TRUE	33
Megasp.haera micronuciformis SGB5868	1050.61	-3.58803	0.719499	-4.98685	1.91755e-05	0.000228189	TRUE	33
Neisseria sicca SGB9467 group	6824.42	-1.69268	0.62587	-2.70452	0.010733	0.0345198	TRUE	33
Neisseria subflava SGB9450	121779	-3.56453	0.747012	-4.77171	3.60898e-05	0.000340865	TRUE	33
Ottowia sp.. Marseille P4747 SGB12664	1126.65	0.681682	0.206134	3.30698	0.00228283	0.00907484	TRUE	33
Porphyromonas pasteri SGB2043	17015	-1.72524	0.451734	-3.81914	0.000560477	0.00317604	TRUE	33
Prevotella denticola SGB1540	5049.71	-1.37225	0.429056	-3.1983	0.00304669	0.0113299	TRUE	33
Prevotella histicola SGB1543	9054.55	-2.94234	0.584321	-5.03548	1.66159e-05	0.0002197	TRUE	33
Prevotella intermedia SGB1560	1183.38	0.474027	0.184801	2.56507	0.0150488	0.0436781	TRUE	33
Prevotella jejuni SGB1545	36079.9	-3.64398	0.524082	-6.95306	6.01568e-08	1.43173e-06	TRUE	33
Prevotella melaninogenica SGB1552	136063	-3.69582	0.595875	-6.20234	5.32527e-07	9.05296e-06	TRUE	33
Prevotella nanceiensis SGB1536 group	1943.59	-0.775059	0.303941	-2.55003	0.0155991	0.0441975	TRUE	33
Prevotella nigrescens SGB1561	17151.8	-1.7088	0.516852	-3.30617	0.00228778	0.00907484	TRUE	33
Prevotella oris SGB1525	1855.95	-2.96657	0.65794	-4.50888	7.77953e-05	0.000633776	TRUE	33
Prevotella pallens SGB1564	17658.2	-3.59962	0.456432	-7.88644	4.30264e-09	1.70672e-07	TRUE	33
Prevotella salivae SGB1522	7989.68	-1.36853	0.320565	-4.26911	0.000155798	0.00109058	TRUE	33
Prevotella vesp.ertina SGB1542	2883.98	-1.7579	0.407953	-4.30908	0.000138833	0.00103257	TRUE	33
Streptococcus gordonii SGB8053	1193.49	1.59781	0.470401	3.3967	0.001794	0.00808338	TRUE	33
Streptococcus infantis SGB8095	13775.7	-1.45081	0.436498	-3.32374	0.00218276	0.00907484	TRUE	33
Streptococcus mutans SGB8000	326.079	0.688214	0.203102	3.38851	0.00183404	0.00808338	TRUE	33
Streptococcus parasanguinis SGB8071	15360.2	-1.67592	0.427865	-3.91695	0.00042564	0.00253256	TRUE	33
Streptococcus peroris SGB8084	2086.38	0.362889	0.126961	2.85826	0.00732425	0.0256349	TRUE	33
Streptococcus vestibularis SGB8003	4430.57	0.725984	0.264763	2.74202	0.00978666	0.0332746	TRUE	33
TM7 phylum sp.. oral taxon 352 SGB19860 group	8055.68	-0.920039	0.342223	-2.68842	0.0111649	0.0349638	TRUE	33
Veillonella atypica SGB6936	41571	-3.65899	0.450741	-8.11772	2.27233e-09	1.35203e-07	TRUE	33
Veillonella disp.ar SGB6952	55990.5	-3.13328	0.472451	-6.63197	1.52065e-07	3.01596e-06	TRUE	33
Veillonella parvula SGB6939	63778.3	-2.64865	0.58862	-4.49976	7.98877e-05	0.000633776	TRUE	33
Veillonella rogosae SGB6956	16462.2	-1.83468	0.443008	-4.14143	0.000224813	0.00148627	TRUE	33
1CMET2-PWY	5346.9	-0.769639	0.209522	-3.67331	0.000486122	0.0041494	TRUE	65
ANAEROFRUCAT-PWY	5727.04	-0.402837	0.143006	-2.81692	0.00641456	0.0255513	TRUE	65
Asp.ASN-PWY	7747.59	0.761112	0.284673	2.67363	0.0116452	0.0415404	TRUE	32.4912
BRANCHED-CHAIN-AA-SYN-PWY	8665.5	0.533368	0.166848	3.19674	0.00311946	0.0156729	TRUE	32.0552
CALVIN-PWY	4706.25	-0.516718	0.191816	-2.69382	0.0112093	0.0405912	TRUE	31.6075
COLANSYN-PWY	1820.19	-0.673657	0.18122	-3.71735	0.000421329	0.0041494	TRUE	65
GGB10485 SGB49305	17512.2	2.94245	0.349372	8.42211	9.90525e-10	1.17872e-07	TRUE	33
GGB1144 SGB1468	18543.6	-3.22849	0.415021	-7.77911	5.79888e-09	1.72517e-07	TRUE	33
GLUCONEO-PWY	5964.47	-0.823671	0.214888	-3.83302	0.000288116	0.0041494	TRUE	65
GLUCOSE1PMETAB-PWY	3474.75	0.460402	0.151662	3.03571	0.00465969	0.0198869	TRUE	32.9808
HEME-BIOSYNTHESIS-II-1	1099.97	-0.834538	0.273957	-3.04623	0.0045954	0.0198869	TRUE	32.2298
HEMESYN2-PWY	4225.21	-0.911621	0.175705	-5.18837	1.09664e-05	0.000558687	TRUE	32.5622
HISDEG-PWY	1332.38	-1.24335	0.299597	-4.15007	9.85972e-05	0.00182932	TRUE	65
HISTSYN-PWY	2478.05	-0.642997	0.206779	-3.10958	0.00391927	0.0174318	TRUE	31.9954
ILEUSYN-PWY	9355.31	0.862379	0.221511	3.89316	0.00046488	0.0041494	TRUE	32.426
NONMEVIPP-PWY	6063.15	-0.551054	0.177031	-3.11276	0.00275459	0.0153104	TRUE	65
P41-PWY	5581.06	0.886133	0.281124	3.15211	0.00350591	0.0170472	TRUE	32.0449
P42-PWY	886.773	-0.958381	0.25619	-3.7409	0.000390158	0.0041494	TRUE	65
PANTOSYN-PWY	3797.12	-0.580016	0.185099	-3.13354	0.00370901	0.0170472	TRUE	31.6468
PPGPPMET-PWY	4054.96	-1.2767	0.245281	-5.20506	1.1688e-05	0.000558687	TRUE	31.2331
PWY-1042	9764.34	0.603038	0.233083	2.58722	0.0143207	0.0496036	TRUE	32.6654
PWY-1269	2130.83	-1.02498	0.288441	-3.55352	0.00118672	0.00834191	TRUE	32.5205
PWY-241	1632.86	-1.26097	0.251101	-5.02177	4.24469e-06	0.00050724	TRUE	65
PWY-5005	659.364	-0.809307	0.249451	-3.24434	0.00272194	0.0153104	TRUE	32.5712
PWY-5030	1634.86	-0.919618	0.247866	-3.71015	0.00043133	0.0041494	TRUE	65
PWY-5100	6578.71	0.767789	0.253427	3.02963	0.00478969	0.0200831	TRUE	32.301
PWY-5103	8331.88	0.847863	0.218282	3.88426	0.000477968	0.0041494	TRUE	32.3496
PWY-5130	710.924	-1.1743	0.368086	-3.19028	0.0031477	0.0156729	TRUE	32.4342
PWY-5676	205.615	0.4497	0.153312	2.93324	0.00607008	0.024589	TRUE	32.8735
PWY-5837	1425.89	-0.803163	0.218219	-3.68054	0.000850582	0.00635278	TRUE	32.0257
PWY-5855	418.634	-1.42261	0.36398	-3.90848	0.000444261	0.0041494	TRUE	32.49
PWY-5913	1682.86	-1.02031	0.389325	-2.62072	0.0109133	0.0401274	TRUE	65
PWY-6121	10814.2	1.00675	0.214583	4.69167	4.73419e-05	0.00125719	TRUE	32.4072
PWY-6122	11067.4	1.07686	0.217361	4.95426	2.19805e-05	0.000750476	TRUE	32.436
PWY-6123	13304.3	0.877636	0.27227	3.2234	0.00198214	0.0121623	TRUE	65
PWY-6124	12353.5	0.995818	0.268428	3.70982	0.000431799	0.0041494	TRUE	65
PWY-6126	10934.2	0.606694	0.175509	3.45678	0.00154312	0.0105373	TRUE	32.5334
PWY-6151	10383.3	0.87373	0.223355	3.91185	0.000444807	0.0041494	TRUE	32.2083
PWY-6277	11067.4	1.07686	0.217361	4.95426	2.19805e-05	0.000750476	TRUE	32.436
PWY-6292	220.851	0.583273	0.155548	3.74978	0.000677906	0.00522644	TRUE	33.1147
PWY-6588	182.47	0.410134	0.127879	3.2072	0.00298686	0.0155187	TRUE	32.8207
PWY-6608	1289.15	-0.820166	0.286389	-2.86382	0.00728252	0.0280729	TRUE	32.4312
PWY-6609	11764.4	0.877635	0.293542	2.98981	0.00393856	0.0174318	TRUE	65
PWY-6803	1050.17	-0.599414	0.186319	-3.21713	0.00293429	0.0155187	TRUE	32.4163
PWY-7111	10257.4	0.734203	0.249126	2.94711	0.00586963	0.0241869	TRUE	32.7636
PWY-7117	3433.33	-0.867148	0.257905	-3.36228	0.00203553	0.0121623	TRUE	31.6177
PWY-7197	6690.43	0.729594	0.232944	3.13206	0.00366097	0.0170472	TRUE	32.4979
PWY-7200	2323.59	-1.08015	0.202284	-5.33976	7.24341e-06	0.000558687	TRUE	32.2282
PWY-7208	8935.92	0.65939	0.204568	3.22333	0.00288091	0.0155187	TRUE	32.5118
PWY-7220	9510.99	0.755055	0.191826	3.93615	0.000420195	0.0041494	TRUE	31.9221
PWY-7221	12836.1	0.810413	0.215067	3.76819	0.000658655	0.00522644	TRUE	32.4353
PWY-7222	9510.99	0.755055	0.191826	3.93615	0.000420195	0.0041494	TRUE	31.9221
PWY-7228	10979.1	0.603833	0.160385	3.76491	0.000676111	0.00522644	TRUE	31.9369
PWY-7229	12562.2	0.536073	0.170789	3.1388	0.00359305	0.0170472	TRUE	32.5563
PWY-7953	8463.58	-0.567704	0.127499	-4.45261	9.70604e-05	0.00182932	TRUE	31.9402
PWY-7977	3620.27	-1.03453	0.271397	-3.81188	0.000308985	0.0041494	TRUE	65
PWY-841	9977.73	0.537102	0.157993	3.39954	0.00180005	0.0119503	TRUE	32.5495
PWY0-1241	1938.5	-1.27826	0.300331	-4.25616	0.000175761	0.00300048	TRUE	31.2907
PWY0-1261	2011.21	-0.883067	0.26278	-3.36048	0.0020258	0.0121623	TRUE	32.0025
PWY0-1296	5308.94	1.16985	0.355198	3.29351	0.0023973	0.0139745	TRUE	32.4205
PWY0-1479	2604.09	-0.665411	0.244983	-2.71616	0.0106568	0.0397965	TRUE	31.318
PWY66-389	1514.86	-0.4964	0.189206	-2.6236	0.0131431	0.046194	TRUE	32.5115
PYRIDNUCSYN-PWY	2648	-1.11367	0.185815	-5.99343	1.18675e-06	0.000283634	TRUE	31.4212
PYRIDOXSYN-PWY	989.56	-0.848017	0.299184	-2.83443	0.00784032	0.0297434	TRUE	32.4165
REDCITCYC	234.857	0.430388	0.127234	3.38264	0.00186412	0.0120412	TRUE	32.9816
RIBOSYN2-PWY	5886.23	-0.799447	0.192758	-4.14742	9.95025e-05	0.00182932	TRUE	65
SER-GLYSYN-PWY	4306.5	-0.789614	0.28412	-2.77915	0.00711859	0.0278909	TRUE	65
THISYNARA-PWY	2171.09	-0.773651	0.215516	-3.58975	0.00110403	0.00799583	TRUE	31.6217
THRESYN-PWY	9101.51	0.796544	0.175374	4.54197	7.23555e-05	0.0017293	TRUE	32.5787
UDPNAGSYN-PWY	9706.39	0.94641	0.244117	3.87688	0.000474433	0.0041494	TRUE	33.1248
VALSYN-PWY	11521.4	1.29611	0.269757	4.80471	3.31545e-05	0.000990491	TRUE	32.8176
Zicoseq
Taxon/Pathway	fdr.pvals	R2	taxa	prevalence
Phylum Bacteroidetes	0.00252525	-0.137931	p Bacteroidetes	0.867647
Phylum Candidatus Saccharibacteria	0.00252525	-0.141945	p Candidatus Saccharibacteria	0.441176
Phylum Fusobacteria	0.0262626	-0.0227018	p Fusobacteria	0.720588
Phylum Proteobacteria	0.003367	-0.0244197	p Proteobacteria	0.897059
Phylum sp.irochaetes	0.0262626	-0.0546271	p sp.irochaetes	0.161765
Class Bacilli	0.00909091	0.0719922	c Bacilli	0.985294
Class Bacteroidia	0.000841751	-0.10352	c Bacteroidia	0.852941
Class Betaproteobacteria	0.010101	-0.0320909	c Betaproteobacteria	0.838235
Class Candidatus Nanosyncoccalia	0.00785634	-0.104787	c Candidatus Nanosyncoccalia	0.220588
Class Candidatus Saccharibacteria unclassified	0.000841751	-0.157353	c Candidatus Saccharibacteria unclassified	0.338235
Class Candidatus Saccharimonia	0.0483405	-0.05736	c Candidatus Saccharimonia	0.161765
Class CFGB1764	0.016317	-0.0939942	c CFGB1764	0.102941
Class CFGB570	0.001443	-0.124189	c CFGB570	0.25
Class Clostridia	0.000841751	-0.18461	c Clostridia	0.367647
Class Coriobacteriia	0.000841751	-0.212231	c Coriobacteriia	0.323529
Class Epsilonproteobacteria	0.000841751	-0.192613	c Epsilonproteobacteria	0.411765
Class Erysipelotrichia	0.00785634	-0.117268	c Erysipelotrichia	0.132353
Class Negativicutes	0.000841751	-0.0713631	c Negativicutes	0.897059
Class Tissierellia	0.0143098	-0.0941739	c Tissierellia	0.132353
Order Bacteroidales	0.0016835	-0.0762541	o Bacteroidales	0.852941
Order Campylobacterales	0.0016835	-0.190692	o Campylobacterales	0.411765
Order Candidatus Nanogingivales	0.00909091	-0.103838	o Candidatus Nanogingivales	0.220588
Order Candidatus Saccharibacteria unclassified	0.0016835	-0.162876	o Candidatus Saccharibacteria unclassified	0.338235
Order Candidatus Saccharimonales	0.0498316	-0.0595222	o Candidatus Saccharimonales	0.161765
Order Coriobacteriales	0.0016835	-0.215107	o Coriobacteriales	0.323529
Order Erysipelotrichales	0.00448934	-0.121801	o Erysipelotrichales	0.132353
Order Eubacteriales	0.0016835	-0.187089	o Eubacteriales	0.367647
Order Lactobacillales	0.00448934	0.07735	o Lactobacillales	0.985294
Order Neisseriales	0.016317	-0.0298937	o Neisseriales	0.838235
Order OFGB1764	0.016317	-0.0936106	o OFGB1764	0.102941
Order OFGB570	0.004329	-0.124632	o OFGB570	0.25
Order Selenomonadales	0.0165945	-0.0771305	o Selenomonadales	0.191176
Order Tissierellales	0.016317	-0.0930522	o Tissierellales	0.132353
Order Veillonellales	0.0016835	-0.0663474	o Veillonellales	0.897059
Family Atopobiaceae	0.000721501	-0.199135	f Atopobiaceae	0.308824
Family Campylobacteraceae	0.000721501	-0.181615	f Campylobacteraceae	0.411765
Family Candidatus Nanogingivalaceae	0.0036075	-0.0977431	f Candidatus Nanogingivalaceae	0.220588
Family Candidatus Saccharibacteria unclassified	0.000721501	-0.149306	f Candidatus Saccharibacteria unclassified	0.338235
Family Candidatus Sacchiramonaceae	0.034151	-0.0537007	f Candidatus Sacchiramonaceae	0.161765
Family Cardiobacteriaceae	0.0390865	-0.0481492	f Cardiobacteriaceae	0.191176
Family Carnobacteriaceae	0.000721501	-0.10291	f Carnobacteriaceae	0.632353
Family Enterococcaceae	0.0010101	0.0872066	f Enterococcaceae	0.838235
Family Erysipelotrichaceae	0.00183655	-0.123819	f Erysipelotrichaceae	0.132353
Family Eubacteriales Family XIII Incertae Sedis	0.000721501	-0.173475	f Eubacteriales Family XIII Incertae Sedis	0.191176
Family FGB1764	0.00785634	-0.095063	f FGB1764	0.102941
Family FGB494	0.0462963	-0.0492038	f FGB494	0.117647
Family FGB570	0.0010101	-0.120564	f FGB570	0.25
Family Fusobacteriaceae	0.00252525	-0.0561057	f Fusobacteriaceae	0.632353
Family Lachnosp.iraceae	0.0010101	-0.10525	f Lachnosp.iraceae	0.294118
Family Neisseriaceae	0.00785634	-0.0285725	f Neisseriaceae	0.838235
Family Peptoniphilaceae	0.00740741	-0.0933717	f Peptoniphilaceae	0.132353
Family Porphyromonadaceae	0.00785634	-0.0495014	f Porphyromonadaceae	0.588235
Family Prevotellaceae	0.000721501	-0.146144	f Prevotellaceae	0.852941
Family Selenomonadaceae	0.0116959	-0.0723311	f Selenomonadaceae	0.191176
Family Streptococcaceae	0.003108	0.0755237	f Streptococcaceae	0.970588
Family Tannerellaceae	0.0191919	-0.061884	f Tannerellaceae	0.235294
Family Veillonellaceae	0.000721501	-0.0690253	f Veillonellaceae	0.897059
Family Weeksellaceae	0.0367309	-0.0510549	f Weeksellaceae	0.191176
Genus Aggregatibacter	0.01443	-0.0552287	g Aggregatibacter	0.470588
Genus Alloprevotella	0.0003885	-0.114537	g Alloprevotella	0.514706
Genus Campylobacter	0.0003885	-0.18383	g Campylobacter	0.411765
Genus Candidatus Nanosynsacchari	0.0400433	-0.0550668	g Candidatus Nanosynsacchari	0.161765
Genus Candidatus Saccharibacteria unclassified	0.0003885	-0.157009	g Candidatus Saccharibacteria unclassified	0.323529
Genus Dialister	0.0003885	-0.147512	g Dialister	0.161765
Genus Eubacteriales Family XIII Incertae Sedis unclassified	0.0003885	-0.135966	g Eubacteriales Family XIII Incertae Sedis unclassified	0.147059
Genus Fusobacterium	0.03108	-0.0341444	g Fusobacterium	0.632353
Genus GGB10485	0.0003885	0.0981262	g GGB10485	0.838235
Genus GGB1144	0.0003885	-0.117717	g GGB1144	0.529412
Genus GGB1202	0.0247934	-0.0662252	g GGB1202	0.191176
Genus GGB12785	0.00713012	-0.0918057	g GGB12785	0.205882
Genus GGB1843	0.00713012	-0.101596	g GGB1843	0.102941
Genus GGB4538	0.00897868	-0.0940024	g GGB4538	0.102941
Genus Granulicatella	0.0003885	-0.0982754	g Granulicatella	0.632353
Genus Kingella	0.0003885	-0.162192	g Kingella	0.308824
Genus Lachnosp.iraceae unclassified	0.030303	-0.0658272	g Lachnosp.iraceae unclassified	0.117647
Genus Lancefieldella	0.0003885	-0.236204	g Lancefieldella	0.294118
Genus Megasp.haera	0.0003885	-0.216357	g Megasp.haera	0.279412
Genus Neisseria	0.030303	-0.022423	g Neisseria	0.808824
Genus Parvimonas	0.0111643	-0.087985	g Parvimonas	0.132353
Genus Porphyromonas	0.0392817	-0.0338638	g Porphyromonas	0.588235
Genus Prevotella	0.0003885	-0.0972176	g Prevotella	0.852941
Genus Selenomonas	0.0126263	-0.0806085	g Selenomonas	0.191176
Genus Solobacterium	0.0036075	-0.10824	g Solobacterium	0.117647
Genus Streptococcus	0.00713012	0.0685204	g Streptococcus	0.970588
Genus Treponema	0.030303	-0.0643541	g Treponema	0.117647
Genus Veillonella	0.0003885	-0.0522742	g Veillonella	0.897059
Actinomyces oris SGB15878	0.00847181	0.0877742	15878	0.632353
Actinomyces SGB17132	0.0020202	-0.13959	17132	0.147059
Actinomyces sp.. ICM47 SGB17167 group	0.0263047	-0.0390967	17167	0.573529
Actinomyces sp.. ICM58 SGB17169	0.00242424	-0.122254	17169	0.161765
Aggregatibacter sp.. 2125159857 SGB9733	0.0131313	-0.0553254	9733	0.455882
Alloprevotella SGB1483	0.0020202	-0.13732	1483	0.147059
Alloprevotella SGB1484	0.000459137	-0.177123	1484	0.191176
Alloprevotella tannerae SGB1411	0.00953984	-0.0719912	1411	0.338235
Campylobacter concisus SGB19351 group	0.000459137	-0.18392	19351	0.338235
Capnocytophaga ochracea SGB2497	0.0480733	-0.0516197	2497	0.176471
Cardiobacterium hominis SGB9418	0.0217733	-0.0691755	9418	0.132353
Dialister invisus SGB5825 group	0.0020202	-0.141115	5825	0.161765
Eubacterium sulci SGB3934 group	0.00242424	-0.124306	3934	0.132353
Fusobacterium nucleatum SGB6007	0.001443	-0.107506	6007	0.470588
Fusobacterium nucleatum SGB6011	0.0350677	-0.0530906	6011	0.205882
Fusobacterium nucleatum SGB6013	0.013468	-0.0801484	6013	0.132353
Fusobacterium nucleatum SGB6014	0.011396	-0.0642066	6014	0.382353
Fusobacterium pseudoperiodonticum SGB5989 group	0.0343823	-0.043836	5989	0.367647
Granulicatella adiacens SGB8249	0.0042735	-0.103429	8249	0.279412
Granulicatella SGB8255 SGB8255 group	0.00242424	-0.0688533	8255	0.573529
Kingella bonacorsii SGB9422	0.00894661	-0.0854115	9422	0.205882
Kingella denitrificans SGB9437	0.0133038	-0.0801866	9437	0.132353
Lancefieldella parvula SGB966	0.000459137	-0.230688	966	0.294118
Leptotrichia sp.. oral taxon 215 SGB6067	0.00847181	-0.101475	6067	0.102941
Megasp.haera micronuciformis SGB5868	0.000459137	-0.214554	5868	0.279412
Parvimonas micra SGB6653	0.0174472	-0.0755059	6653	0.117647
Porphyromonas endodontalis SGB2016	0.0103668	-0.0831042	2016	0.205882
Porphyromonas pasteri SGB2043	0.0103668	-0.0507724	2043	0.544118
Prevotella conceptionensis SGB1458	0.0251451	-0.0657479	1458	0.132353
Prevotella denticola SGB1540	0.001443	-0.142164	1540	0.264706
Prevotella histicola SGB1543	0.00178253	-0.108269	1543	0.441176
Prevotella jejuni SGB1545	0.000459137	-0.232246	1545	0.441176
Prevotella melaninogenica SGB1552	0.002405	-0.0429182	1552	0.794118
Prevotella nanceiensis SGB1536 group	0.00561167	-0.0989033	1536	0.220588
Prevotella nigrescens SGB1561	0.00178253	-0.0899721	1561	0.529412
Prevotella oris SGB1525	0.000459137	-0.126581	1525	0.397059
Prevotella pallens SGB1564	0.000459137	-0.254301	1564	0.426471
Prevotella salivae SGB1522	0.000459137	-0.21644	1522	0.308824
Prevotella shahii SGB1456	0.00857055	-0.0999485	1456	0.102941
Prevotella vesp.ertina SGB1542	0.000459137	-0.152407	1542	0.308824
Neisseria subflava SGB9450	0.0248134	-0.0270342	9450	0.735294
Selenomonas SGB5880	0.00847181	-0.101038	5880	0.102941
Solobacterium SGB6829	0.00852273	-0.100101	6829	0.102941
Streptococcus cristatus SGB97158	0.0494031	-0.0495229	97158	0.205882
Streptococcus gordonii SGB8053	0.0298907	0.0641785	8053	0.191176
Streptococcus infantis SGB8095	0.0174472	-0.0456781	8095	0.529412
Streptococcus oralis SGB8130	0.0332739	0.0579324	8130	0.485294
Streptococcus parasanguinis SGB8071	0.029899	-0.0400952	8071	0.544118
Tannerella forsythia SGB2053	0.00847181	-0.10075	2053	0.102941
TM7 phylum sp.. oral taxon 352 SGB19860 group	0.001443	-0.138418	19860	0.279412
Veillonella atypica SGB6936	0.000459137	-0.149393	6936	0.573529
Veillonella disp.ar SGB6952	0.00242424	-0.0738267	6952	0.588235
Veillonella rogosae SGB6956	0.00891266	-0.0569491	6956	0.514706
1CMET2-PWY	0.000459137	-0.112954	1CMET2-PWY	0.58209
ANAEROFRUCAT-PWY	0.000459137	-0.112395	ANAEROFRUCAT-PWY	0.58209
ARGSYN-PWY	0.00853776	-0.0706303	ARGSYN-PWY	0.462687
ARGSYNBSUB-PWY	0.0193279	-0.0614452	ARGSYNBSUB-PWY	0.432836
BIOTIN-BIOSYNTHESIS-PWY	0.0499611	-0.0551286	BIOTIN-BIOSYNTHESIS-PWY	0.283582
CALVIN-PWY	0.00547138	-0.0638299	CALVIN-PWY	0.552239
COA-PWY	0.0141622	-0.0267207	COA-PWY	0.776119
COA-PWY-1	0.00853776	-0.0397103	COA-PWY-1	0.701493
COBALSYN-PWY	0.0222789	-0.0807403	COBALSYN-PWY	0.223881
COLANSYN-PWY	0.000420875	-0.218204	COLANSYN-PWY	0.373134
COMPLETE-ARO-PWY	0.011283	-0.0375854	COMPLETE-ARO-PWY	0.686567
DAPLYSINESYN-PWY	0.00853776	-0.0490341	DAPLYSINESYN-PWY	0.626866
FASYN-ELONG-PWY	0.0017567	-0.0621004	FASYN-ELONG-PWY	0.656716
GGB10485 SGB49305	0.00178253	0.104225	49305	0.838235
GGB1144 SGB1468	0.000459137	-0.251148	1468	0.441176
GLUCONEO-PWY	0.000420875	-0.113728	GLUCONEO-PWY	0.626866
GLUTORN-PWY	0.00540617	-0.0754942	GLUTORN-PWY	0.477612
GLYCOCAT-PWY	0.00853776	-0.082644	GLYCOCAT-PWY	0.373134
GLYCOLYSIS	0.000531632	-0.0629101	GLYCOLYSIS	0.671642
GLYCOLYSIS-E-D	0.000459137	-0.179458	GLYCOLYSIS-E-D	0.343284
GOLPDLCAT-PWY	0.00880902	-0.0985384	GOLPDLCAT-PWY	0.223881
HEME-BIOSYNTHESIS-II	0.0109794	-0.0481057	HEME-BIOSYNTHESIS-II	0.61194
HEME-BIOSYNTHESIS-II-1	0.00296064	-0.0927993	HEME-BIOSYNTHESIS-II-1	0.447761
HEMESYN2-PWY	0.000420875	-0.142032	HEMESYN2-PWY	0.597015
HISDEG-PWY	0.000420875	-0.171985	HISDEG-PWY	0.477612
HISTSYN-PWY	0.000531632	-0.116074	HISTSYN-PWY	0.492537
HOMOSER-METSYN-PWY	0.00331181	-0.0823037	HOMOSER-METSYN-PWY	0.492537
MET-SAM-PWY	0.00277283	-0.0858599	MET-SAM-PWY	0.492537
METHGLYUT-PWY	0.0372271	-0.063114	METHGLYUT-PWY	0.253731
METSYN-PWY	0.00296064	-0.0840707	METSYN-PWY	0.492537
NAGLIPASYN-PWY	0.00296064	-0.0926623	NAGLIPASYN-PWY	0.447761
NONMEVIPP-PWY	0.000459137	-0.0928315	NONMEVIPP-PWY	0.641791
OANTIGEN-PWY	0.003367	-0.0584042	OANTIGEN-PWY	0.626866
P122-PWY	0.0066454	-0.111732	P122-PWY	0.179104
P124-PWY	0.0145331	-0.0900923	P124-PWY	0.208955
P23-PWY	0.00331181	-0.123537	P23-PWY	0.238806
P4-PWY	0.0393619	-0.0642791	P4-PWY	0.223881
P42-PWY	0.000420875	-0.182019	P42-PWY	0.402985
P441-PWY	0.0247016	-0.0566524	P441-PWY	0.432836
PANTO-PWY	0.0218374	-0.0386173	PANTO-PWY	0.641791
PANTOSYN-PWY	0.000459137	-0.11852	PANTOSYN-PWY	0.522388
PEPTIDOGLYCANSYN-PWY	0.00540617	-0.0363117	PEPTIDOGLYCANSYN-PWY	0.746269
PHOSLIPSYN-PWY	0.00137741	-0.083277	PHOSLIPSYN-PWY	0.537313
PPGPPMET-PWY	0.000420875	-0.16122	PPGPPMET-PWY	0.552239
PWY-1269	0.000531632	-0.0829877	PWY-1269	0.58209
PWY-2201	0.00222222	-0.115196	PWY-2201	0.328358
PWY-241	0.000420875	-0.188502	PWY-241	0.447761
PWY-2942	0.0179243	-0.0201562	PWY-2942	0.820896
PWY-3841	0.0132908	-0.0240403	PWY-3841	0.80597
PWY-4041	0.00540617	-0.0709486	PWY-4041	0.507463
PWY-5005	0.000459137	-0.175261	PWY-5005	0.358209
PWY-5030	0.000420875	-0.20901	PWY-5030	0.447761
PWY-5097	0.00581154	-0.042631	PWY-5097	0.701493
PWY-5130	0.000531632	-0.129557	PWY-5130	0.402985
PWY-5188	0.0034188	-0.0542083	PWY-5188	0.656716
PWY-5189	0.011283	-0.0684954	PWY-5189	0.432836
PWY-5347	0.00296064	-0.084619	PWY-5347	0.492537
PWY-5484	0.000531632	-0.0845897	PWY-5484	0.626866
PWY-5667	0.033152	-0.0358804	PWY-5667	0.626866
PWY-5723	0.0017567	-0.124945	PWY-5723	0.283582
PWY-5837	0.000531632	-0.112687	PWY-5837	0.477612
PWY-5840	0.0161616	-0.08372	PWY-5840	0.253731
PWY-5855	0.000459137	-0.168386	PWY-5855	0.313433
PWY-5897	0.00137741	-0.0988782	PWY-5897	0.447761
PWY-5898	0.00137741	-0.0988782	PWY-5898	0.447761
PWY-5899	0.00137741	-0.0988782	PWY-5899	0.447761
PWY-5913	0.00210438	-0.0888499	PWY-5913	0.492537
PWY-5918	0.001295	-0.102752	PWY-5918	0.432836
PWY-5920	0.000531632	-0.137754	PWY-5920	0.313433
PWY-5941	0.0372271	-0.0200648	PWY-5941	0.776119
PWY-5971	0.0395291	-0.0588337	PWY-5971	0.283582
PWY-5973	0.0221079	-0.0207478	PWY-5973	0.80597
PWY-5989	0.00867499	-0.0544374	PWY-5989	0.58209
PWY-6125	0.0311814	-0.0186809	PWY-6125	0.80597
PWY-6147	0.0186329	-0.0265099	PWY-6147	0.761194
PWY-621	0.0365955	-0.0428698	PWY-621	0.507463
PWY-6270	0.0358127	-0.039014	PWY-6270	0.552239
PWY-6282	0.00210438	-0.0618044	PWY-6282	0.656716
PWY-6385	0.000531632	-0.0527119	PWY-6385	0.746269
PWY-6386	0.00437208	-0.0293131	PWY-6386	0.80597
PWY-6387	0.0108866	-0.0257417	PWY-6387	0.791045
PWY-6527	0.044789	-0.0328195	PWY-6527	0.597015
PWY-6608	0.000531632	-0.131091	PWY-6608	0.41791
PWY-6628	0.00490196	-0.0559986	PWY-6628	0.61194
PWY-6630	0.000531632	-0.0894368	PWY-6630	0.61194
PWY-6700	0.00918274	-0.0243366	PWY-6700	0.820896
PWY-6703	0.0351852	-0.019508	PWY-6703	0.791045
PWY-6803	0.000531632	-0.143756	PWY-6803	0.358209
PWY-6897	0.0276876	-0.0284347	PWY-6897	0.716418
PWY-6936	0.026481	-0.0169902	PWY-6936	0.850746
PWY-6969	0.00296064	-0.117601	PWY-6969	0.283582
PWY-7115	0.0138889	-0.0665151	PWY-7115	0.432836
PWY-7117	0.000531632	-0.0847262	PWY-7117	0.567164
PWY-7184	0.00918274	-0.110839	PWY-7184	0.119403
PWY-7199	0.0388687	-0.0184401	PWY-7199	0.791045
PWY-7200	0.000420875	-0.329259	PWY-7200	0.343284
PWY-724	0.00682146	-0.0449639	PWY-724	0.671642
PWY-7282	0.00222222	-0.0820162	PWY-7282	0.522388
PWY-7328	0.00296064	-0.083891	PWY-7328	0.492537
PWY-7345	0.0155086	-0.0590266	PWY-7345	0.477612
PWY-7560	0.0233528	-0.0412696	PWY-7560	0.597015
PWY-7664	0.00137741	-0.0621807	PWY-7664	0.656716
PWY-7761	0.000459137	-0.154351	PWY-7761	0.358209
PWY-7851	0.0066454	-0.0375278	PWY-7851	0.731343
PWY-7858	0.00853776	-0.0610954	PWY-7858	0.537313
PWY-7883	0.00853776	-0.0660077	PWY-7883	0.492537
PWY-7953	0.000420875	-0.12306	PWY-7953	0.656716
PWY-7977	0.000459137	-0.121368	PWY-7977	0.567164
PWY-8004	0.000459137	-0.148626	PWY-8004	0.402985
PWY-8073	0.00296064	-0.0926623	PWY-8073	0.447761
PWY-8178	0.0418245	-0.0193671	PWY-8178	0.776119
PWY0-1061	0.00853776	-0.0577408	PWY0-1061	0.552239
PWY0-1241	0.000531632	-0.102438	PWY0-1241	0.58209
PWY0-1261	0.00308166	-0.0820453	PWY0-1261	0.507463
PWY0-1415	0.0348867	-0.0592192	PWY0-1415	0.328358
PWY0-1479	0.00627901	-0.0712287	PWY0-1479	0.492537
PWY0-166	0.0170017	-0.0983735	PWY0-166	0.104478
PWY0-781	0.0108866	-0.096351	PWY0-781	0.208955
PWY0-845	0.0034188	-0.094742	PWY0-845	0.38806
PWY1ZNC-1	0.000531632	-0.156143	PWY1ZNC-1	0.164179
PWY4FS-7	0.0304802	-0.0391714	PWY4FS-7	0.597015
PWY66-389	0.000531632	-0.13203	PWY66-389	0.343284
PYRIDNUCSAL-PWY	0.0232884	-0.0862062	PYRIDNUCSAL-PWY	0.149254
PYRIDNUCSYN-PWY	0.000420875	-0.174237	PYRIDNUCSYN-PWY	0.507463
PYRIDOXSYN-PWY	0.003367	-0.0973313	PYRIDOXSYN-PWY	0.38806
RIBOSYN2-PWY	0.000420875	-0.130442	RIBOSYN2-PWY	0.597015
SER-GLYSYN-PWY	0.00397919	-0.0593496	SER-GLYSYN-PWY	0.626866
SO4ASSIM-PWY	0.0109794	-0.0760005	SO4ASSIM-PWY	0.402985
SULFATE-CYS-PWY	0.0278895	-0.0595624	SULFATE-CYS-PWY	0.38806
THISYNARA-PWY	0.000531632	-0.100117	THISYNARA-PWY	0.567164
TRNA-CHARGING-PWY	0.032567	-0.0197209	TRNA-CHARGING-PWY	0.791045
VALSYN-PWY	0.0348867	0.0534271	VALSYN-PWY	0.940299
Count input for Maaslin, LinDA and ZicoSeq
Maaslin2
Taxon	Metadata	Value	Coefficient	Standard error	N	N.not.0	p-value	q-value
GGB10485 SGB49305	Sample type	SalSwabM	3.19005	0.286935	68	57	1.06865e-12	1.27169e-10
Veillonella atypica SGB6936	Sample type	SalSwabM	-4.32538	0.575694	68	39	1.22109e-08	7.26549e-07
GGB1144 SGB1468	Sample type	SalSwabM	-4.25982	0.641949	68	30	1.504e-07	5.96587e-06
Prevotella pallens SGB1564	Sample type	SalSwabM	-4.17544	0.653947	68	29	3.12086e-07	9.28456e-06
Streptococcus mutans SGB8000	Sample type	SalSwabM	2.16846	0.362554	68	8	1.01991e-06	2.42739e-05
Veillonella disp.ar SGB6952	Sample type	SalSwabM	-4.05377	0.697791	68	40	1.69102e-06	3.35386e-05
Prevotella jejuni SGB1545	Sample type	SalSwabM	-4.3873	0.770353	68	30	2.36882e-06	4.02699e-05
Streptococcus peroris SGB8084	Sample type	SalSwabM	1.84361	0.333142	68	7	3.81273e-06	5.67144e-05
Ottowia sp. Marseille P4747 SGB12664	Sample type	SalSwabM	2.17288	0.415446	68	8	9.35368e-06	0.000123676
GGB79977 SGB1466	Sample type	SalSwabM	1.73333	0.337173	68	7	1.21802e-05	0.000144945
Capnocytophaga SGB2480	Sample type	SalSwabM	1.9339	0.40024	68	6	3.02505e-05	0.000327255
Prevotella intermedia SGB1560	Sample type	SalSwabM	1.64416	0.342552	68	8	3.324e-05	0.00032963
Veillonella parvula SGB6939	Sample type	SalSwabM	-3.45545	0.744975	68	48	5.33274e-05	0.000488151
Actinomyces naeslundii SGB15888	Sample type	SalSwabM	1.88297	0.416386	68	7	7.48411e-05	0.000619424
Streptococcus vestibularis SGB8003	Sample type	SalSwabM	2.79282	0.619577	68	11	7.80786e-05	0.000619424
Streptococcus mitis SGB8091	Sample type	SalSwabM	1.37176	0.312277	68	7	0.000108994	0.000762956
Leptotrichia hofstadii SGB6062	Sample type	SalSwabM	1.58965	0.360908	68	6	0.000105315	0.000762956
Streptococcus gordonii SGB8053	Sample type	SalSwabM	3.23828	0.741981	68	13	0.000118327	0.000782276
Streptococcus parasanguinis SGB8071	Sample type	SalSwabM	-2.76247	0.660782	68	37	0.000200935	0.00125849
GGB4333 SGB5935	Sample type	SalSwabM	1.46216	0.361487	68	9	0.00029619	0.00176044
Campylobacter concisus SGB19351 group	Sample type	SalSwabM	-2.46069	0.610886	68	23	0.000310666	0.00176044
Lautropia dentalis SGB13164	Sample type	SalSwabM	2.26361	0.565484	68	10	0.000333645	0.00180472
Prevotella melaninogenica SGB1552	Sample type	SalSwabM	-2.51793	0.63832	68	54	0.000393626	0.00203658
Leptotrichia hongkongensis SGB6059	Sample type	SalSwabM	2.3744	0.616796	68	14	0.000514585	0.00255149
Gemella SGB47116	Sample type	SalSwabM	1.7627	0.462265	68	10	0.000569934	0.00271289
Corynebacterium durum SGB17008	Sample type	SalSwabM	1.22767	0.331778	68	8	0.000780943	0.0035548
Prevotella histicola SGB1543	Sample type	SalSwabM	-2.63404	0.714092	68	30	0.000806552	0.0035548
Actinomyces sp. ICM47 SGB17167 group	Sample type	SalSwabM	-2.22197	0.621225	68	39	0.00109857	0.00466892
Veillonella sp. 3310 SGB6930	Sample type	SalSwabM	1.4328	0.404357	68	7	0.00120379	0.00493968
Actinomyces sp. oral taxon 448 SGB15872	Sample type	SalSwabM	2.03185	0.584513	68	15	0.00144648	0.00521609
Prevotella salivae SGB1522	Sample type	SalSwabM	-2.46342	0.70866	68	21	0.00144639	0.00521609
Capnocytophaga granulosa SGB2483	Sample type	SalSwabM	1.31663	0.377194	68	9	0.00139071	0.00521609
Fusobacterium nucleatum SGB6001	Sample type	SalSwabM	1.84151	0.524877	68	13	0.0013245	0.00521609
Lancefieldella parvula SGB966	Sample type	SalSwabM	-2.2571	0.664223	68	20	0.00178718	0.00625512
Granulicatella SGB8255	Sample type	SalSwabM	-2.1731	0.661148	68	39	0.00240884	0.00819005
Prevotella oris SGB1525	Sample type	SalSwabM	-1.97278	0.649099	68	26	0.00461566	0.014845
Neisseria subflava SGB9450	Sample type	SalSwabM	-2.15277	0.705925	68	50	0.00449417	0.014845
Megasp.haera micronuciformis SGB5868	Sample type	SalSwabM	-2.16675	0.728511	68	18	0.0054563	0.0162325
Prevotella nigrescens SGB1561	Sample type	SalSwabM	-2.47917	0.831428	68	36	0.0053511	0.0162325
Leptotrichia buccalis SGB6058	Sample type	SalSwabM	1.13128	0.379272	68	7	0.00533815	0.0162325
Actinobaculum sp. oral taxon 183 SGB15892	Sample type	SalSwabM	1.45697	0.491544	68	14	0.00559988	0.0162533
Tannerella serpentiformis SGB2048	Sample type	SalSwabM	1.25357	0.430701	68	13	0.00641786	0.0177611
Prevotella vesp.ertina SGB1542	Sample type	SalSwabM	-1.77484	0.609584	68	21	0.00640116	0.0177611
Actinomyces oris SGB15878	Sample type	SalSwabM	2.50598	0.912437	68	43	0.00967951	0.0261787
Capnocytophaga gingivalis SGB2479	Sample type	SalSwabM	1.2514	0.461066	68	11	0.0104821	0.0273522
Lautropia mirabilis SGB13165	Sample type	SalSwabM	1.65347	0.609994	68	27	0.0105731	0.0273522
TM7 phylum sp. oral taxon 352 SGB19860 group	Sample type	SalSwabM	-1.92393	0.767249	68	19	0.0172552	0.0436886
Porphyromonas pasteri SGB2043	Sample type	SalSwabM	-1.69877	0.680545	68	37	0.0177255	0.0439445
Streptococcus infantis SGB8095	Sample type	SalSwabM	-1.82132	0.745254	68	36	0.020042	0.0486735
Genus GGB10485	Sample type	SalSwabM	3.42678	0.295705	68	57	3.56606e-13	1.60473e-11
Genus Arachnia	Sample type	SalSwabM	2.37427	0.342081	68	9	6.2337e-08	1.40258e-06
Genus Ottowia	Sample type	SalSwabM	2.40961	0.401825	68	8	9.74168e-07	1.46125e-05
Genus GGB79977	Sample type	SalSwabM	1.97006	0.347835	68	7	2.59887e-06	2.92373e-05
Genus GGB1144	Sample type	SalSwabM	-3.29529	0.602964	68	35	4.67293e-06	4.20564e-05
Genus Prevotella	Sample type	SalSwabM	-2.91489	0.648475	68	58	8.10047e-05	0.000607535
Genus GGB4333	Sample type	SalSwabM	1.69889	0.391463	68	8	0.000127029	0.000816617
Genus Lachnoanaerobaculum	Sample type	SalSwabM	1.96953	0.462221	68	7	0.000159474	0.00089704
Genus Streptococcus	Sample type	SalSwabM	1.72165	0.435012	68	66	0.000379319	0.00189659
Genus Alloprevotella	Sample type	SalSwabM	-2.61771	0.687618	68	35	0.000579998	0.00260999
Genus Campylobacter	Sample type	SalSwabM	-2.14304	0.612539	68	28	0.00136056	0.00556591
Genus Granulicatella	Sample type	SalSwabM	-2.26461	0.661459	68	43	0.00166791	0.00625466
Genus Actinobaculum	Sample type	SalSwabM	1.6937	0.501752	68	14	0.00189913	0.00657391
Genus Lautropia	Sample type	SalSwabM	1.99594	0.62345	68	30	0.00302147	0.00971186
Genus Lancefieldella	Sample type	SalSwabM	-2.02442	0.662088	68	19	0.00440145	0.0132043
Genus Megasp.haera	Sample type	SalSwabM	-1.93002	0.698758	68	18	0.0093129	0.0261925
Genus GGB1844	Sample type	SalSwabM	1.2736	0.473277	68	8	0.0110938	0.0293659
Genus Porphyromonas	Sample type	SalSwabM	-1.6986	0.666541	68	40	0.0156608	0.0391521
Genus Veillonella	Sample type	SalSwabM	-1.51376	0.611586	68	61	0.0186267	0.0441159
Family Enterococcaceae	Sample type	SalSwabM	3.31336	0.295808	68	57	8.78086e-13	3.33673e-11
Family Propionibacteriaceae	Sample type	SalSwabM	2.81136	0.504399	68	11	3.39107e-06	5.52539e-05
Family Comamonadaceae	Sample type	SalSwabM	2.2962	0.418369	68	8	4.36215e-06	5.52539e-05
Family FGB76125	Sample type	SalSwabM	1.85665	0.352862	68	7	8.52413e-06	8.09792e-05
Family Prevotellaceae	Sample type	SalSwabM	-3.07393	0.663235	68	58	5.3892e-05	0.000409579
Family Mycoplasmataceae	Sample type	SalSwabM	1.58547	0.382756	68	8	0.000224284	0.00142046
Family Carnobacteriaceae	Sample type	SalSwabM	-2.37803	0.656487	68	42	0.000968935	0.00409106
Family Streptococcaceae	Sample type	SalSwabM	1.63159	0.447221	68	66	0.000901952	0.00409106
Family Campylobacteraceae	Sample type	SalSwabM	-2.25646	0.618325	68	28	0.000899411	0.00409106
Family Candidatus Absconditabacteria unclassified	Sample type	SalSwabM	1.30036	0.420211	68	7	0.00399901	0.0151962
Family Burkholderiaceae	Sample type	SalSwabM	1.88252	0.641604	68	30	0.00604502	0.0208828
Family Porphyromonadaceae	Sample type	SalSwabM	-1.83664	0.685514	68	40	0.011419	0.0309945
Family Veillonellaceae	Sample type	SalSwabM	-1.65959	0.606753	68	61	0.00995266	0.0309945
Family Neisseriaceae	Sample type	SalSwabM	-1.66115	0.615253	68	57	0.010854	0.0309945
Family Atopobiaceae	Sample type	SalSwabM	-1.82342	0.743266	68	20	0.0196082	0.0465694
Family Fusobacteriaceae	Sample type	SalSwabM	-1.56881	0.634575	68	43	0.0187553	0.0465694
Order Lactobacillales	Sample type	SalSwabM	2.20373	0.344533	68	67	3.01965e-07	9.05895e-06
Order Propionibacteriales	Sample type	SalSwabM	2.87488	0.510493	68	11	2.85817e-06	4.28725e-05
Order OFGB76125	Sample type	SalSwabM	1.92016	0.35093	68	6	4.58436e-06	4.58436e-05
Order Mycoplasmatales	Sample type	SalSwabM	1.64898	0.377862	68	8	0.000118463	0.000888469
Order Bacteroidales	Sample type	SalSwabM	-2.92843	0.692583	68	58	0.000175153	0.00105092
Order Campylobacterales	Sample type	SalSwabM	-2.19295	0.612296	68	28	0.00108429	0.00542143
Order Candidatus Absconditabacteria unclassified	Sample type	SalSwabM	1.36387	0.417531	68	7	0.00254292	0.0108982
Order Coriobacteriales	Sample type	SalSwabM	-2.10185	0.725937	68	21	0.00513031	0.017101
Order Burkholderiales	Sample type	SalSwabM	1.95656	0.644624	68	30	0.00466442	0.017101
Order Eubacteriales	Sample type	SalSwabM	-1.69527	0.648278	68	22	0.0110446	0.0331337
Order Neisseriales	Sample type	SalSwabM	-1.59764	0.606626	68	57	0.012758	0.0347945
Order Veillonellales	Sample type	SalSwabM	-1.59608	0.615872	68	61	0.0141218	0.0353045
Class Bacilli	Sample type	SalSwabM	2.34141	0.356749	68	67	1.85685e-07	4.27075e-06
Class CFGB76125	Sample type	SalSwabM	2.08403	0.362959	68	7	2.06456e-06	2.37425e-05
Class Mollicutes	Sample type	SalSwabM	1.81285	0.386588	68	8	4.59387e-05	0.000352197
Class Bacteroidia	Sample type	SalSwabM	-2.76457	0.683058	68	58	0.0001384	0.0007958
Class Candidatus Absconditabacteria unclassified	Sample type	SalSwabM	1.52774	0.403899	68	6	0.000621055	0.00285685
Class Epsilonproteobacteria	Sample type	SalSwabM	-2.02908	0.598161	68	28	0.00181589	0.0069609
Class Coriobacteriia	Sample type	SalSwabM	-1.94146	0.710864	68	18	0.00808744	0.026573
Class CFGB494	Sample type	SalSwabM	1.29968	0.493032	68	5	0.0126824	0.0364619
Class Clostridia	Sample type	SalSwabM	-1.53171	0.629589	68	23	0.0176971	0.045226
Phylum Firmicutes	Sample type	SalSwabM	1.57694	0.307013	68	67	1.2339e-05	0.000111051
Phylum Bacteroidetes	Sample type	SalSwabM	-2.5264	0.632387	68	59	0.000165399	0.000744294
Phylum Tenericutes	Sample type	SalSwabM	1.52078	0.418625	68	3	0.000941401	0.0028242
Phylum Candidatus Absconditabacteria	Sample type	SalSwabM	1.45472	0.416342	68	1	0.00137757	0.00309953
Phylum Candidatus Saccharibacteria	Sample type	SalSwabM	-2.32502	0.752743	68	25	0.00405988	0.00730779
PWY.5676	Sample type	SalSwabM	1.32382	0.225851	68	2	1.45059e-06	0.000173345
PWY.6292	Sample type	SalSwabM	1.44973	0.244108	68	2	1.15472e-06	0.000173345
PWY.6588	Sample type	SalSwabM	1.28774	0.225199	68	0	2.21297e-06	0.0001763
PWY.7953	Sample type	SalSwabM	-1.09617	0.20708	68	44	7.76068e-06	0.000463701
HEMESYN2.PWY	Sample type	SalSwabM	-0.89642	0.174749	68	40	1.25833e-05	0.000601481
GLUCONEO.PWY	Sample type	SalSwabM	-1.00671	0.216425	68	42	1.63254e-05	0.000650295
PPGPPMET.PWY	Sample type	SalSwabM	-1.05567	0.212309	68	33	2.00116e-05	0.000683253
PWY.922	Sample type	SalSwabM	1.16933	0.258559	68	3	2.60693e-05	0.000778819
P161.PWY	Sample type	SalSwabM	1.25868	0.260921	68	5	3.09585e-05	0.000822121
PWY.7200	Sample type	SalSwabM	-1.35767	0.288437	68	18	4.36272e-05	0.000947901
PWY4LZ.257	Sample type	SalSwabM	1.24827	0.263902	68	0	4.07798e-05	0.000947901
REDCITCYC	Sample type	SalSwabM	1.22338	0.266543	68	0	6.14519e-05	0.00122392
P461.PWY	Sample type	SalSwabM	1.01943	0.226447	68	3	7.93996e-05	0.00145973
PYRIDNUCSYN.PWY	Sample type	SalSwabM	-0.862778	0.195413	68	28	0.000102146	0.00174377
X1CMET2.PWY	Sample type	SalSwabM	-0.933867	0.238372	68	39	0.000214765	0.00320806
PWY.5910	Sample type	SalSwabM	1.20049	0.305874	68	1	0.000209688	0.00320806
ANAEROFRUCAT.PWY	Sample type	SalSwabM	-0.831705	0.202275	68	39	0.00024473	0.00343003
PWY.5484	Sample type	SalSwabM	-0.7997	0.197275	68	42	0.000288789	0.00343003
PWY.6606	Sample type	SalSwabM	1.00784	0.249276	68	0	0.000297704	0.00343003
PWY.7434	Sample type	SalSwabM	1.26087	0.313463	68	1	0.000315735	0.00343003
PWY0.1477	Sample type	SalSwabM	0.877127	0.217805	68	7	0.000311509	0.00343003
RIBOSYN2.PWY	Sample type	SalSwabM	-0.903253	0.237145	68	40	0.000308745	0.00343003
FUCCAT.PWY	Sample type	SalSwabM	1.05717	0.268989	68	2	0.000410043	0.0041686
PWY.6385	Sample type	SalSwabM	-0.783346	0.211498	68	50	0.000436046	0.0041686
PWY.7977	Sample type	SalSwabM	-0.838967	0.226292	68	35	0.000430875	0.0041686
P125.PWY	Sample type	SalSwabM	1.03606	0.266384	68	8	0.00046008	0.0042292
PWY66.429	Sample type	SalSwabM	-0.700872	0.189974	68	55	0.000805105	0.00712667
PWY.241	Sample type	SalSwabM	-0.714749	0.207547	68	24	0.00100106	0.00854473
NAD.BIOSYNTHESIS.II	Sample type	SalSwabM	0.902851	0.251312	68	4	0.00105186	0.00866879
NONMEVIPP.PWY	Sample type	SalSwabM	-0.745968	0.218835	68	43	0.00111657	0.00889531
PWY3O.4107	Sample type	SalSwabM	1.06039	0.301028	68	3	0.00127441	0.00982529
GOLPDLCAT.PWY	Sample type	SalSwabM	0.804588	0.237413	68	0	0.00183171	0.0128758
PANTOSYN.PWY	Sample type	SalSwabM	-0.797608	0.244405	68	34	0.00174525	0.0128758
PWY0.1297	Sample type	SalSwabM	0.914665	0.281085	68	12	0.00179579	0.0128758
GLYCOLYSIS	Sample type	SalSwabM	-0.724689	0.218191	68	45	0.00219676	0.014584
PWY.6859	Sample type	SalSwabM	0.802998	0.241556	68	5	0.00217965	0.014584
PWY.5367	Sample type	SalSwabM	0.889033	0.270733	68	6	0.00242858	0.0152745
PWY.6700	Sample type	SalSwabM	-0.681599	0.206979	68	55	0.00236921	0.0152745
PWY.5675	Sample type	SalSwabM	0.910108	0.28524	68	2	0.00310861	0.0190502
PWY.5154	Sample type	SalSwabM	0.866898	0.27481	68	5	0.00341858	0.020426
POLYISOPRENSYN.PWY	Sample type	SalSwabM	0.627428	0.199904	68	8	0.00356393	0.0207751
COLANSYN.PWY	Sample type	SalSwabM	-0.774902	0.259062	68	19	0.00390412	0.0215145
PWY.5695	Sample type	SalSwabM	-0.659081	0.212765	68	49	0.00396625	0.0215145
PWY.6386	Sample type	SalSwabM	-0.574324	0.184562	68	54	0.00382268	0.0215145
PYRIDNUCSAL.PWY	Sample type	SalSwabM	0.963315	0.312649	68	0	0.00414087	0.0215145
UDPNACETYLGALSYN.PWY	Sample type	SalSwabM	1.22773	0.398282	68	5	0.00412561	0.0215145
PWY66.409	Sample type	SalSwabM	1.0283	0.349458	68	7	0.00448782	0.022821
FASYN.ELONG.PWY	Sample type	SalSwabM	-0.742007	0.245821	68	44	0.0048699	0.024248
PWY.7664	Sample type	SalSwabM	-0.720929	0.242271	68	44	0.00543558	0.0265123
METHGLYUT.PWY	Sample type	SalSwabM	0.699998	0.246145	68	0	0.00592813	0.0283365
PWY.7117	Sample type	SalSwabM	-0.641746	0.222345	68	38	0.00682484	0.0319831
PWY.6901	Sample type	SalSwabM	0.841836	0.294104	68	3	0.00724871	0.0333162
PEPTIDOGLYCANSYN.PWY	Sample type	SalSwabM	-0.60961	0.21475	68	50	0.0076932	0.0340133
PWY.5981	Sample type	SalSwabM	0.618055	0.218255	68	35	0.00782732	0.0340133
PWY.6282	Sample type	SalSwabM	-0.67805	0.239346	68	43	0.00780536	0.0340133
PWY.6630	Sample type	SalSwabM	-0.632898	0.225066	68	41	0.00822378	0.0350979
PWY.5097	Sample type	SalSwabM	-0.556675	0.198905	68	47	0.0085027	0.0356517
SER.GLYSYN.PWY	Sample type	SalSwabM	-0.620755	0.224659	68	42	0.00928934	0.0382785
PWY0.166	Sample type	SalSwabM	0.942601	0.343592	68	2	0.00975385	0.0395113
PWY.1269	Sample type	SalSwabM	-0.459001	0.167885	68	31	0.00998177	0.0397607
PWY.5030	Sample type	SalSwabM	-0.697222	0.25634	68	14	0.0103348	0.0404919
PWY.6387	Sample type	SalSwabM	-0.531943	0.19676	68	53	0.0107596	0.0414767
PWY.3841	Sample type	SalSwabM	-0.568088	0.21189	68	54	0.0113679	0.041799
PWY.5265	Sample type	SalSwabM	1.01054	0.387055	68	14	0.0111678	0.041799
PWY0.1586	Sample type	SalSwabM	-0.49844	0.185612	68	56	0.011248	0.041799
PWY.7187	Sample type	SalSwabM	0.817597	0.306602	68	3	0.0117749	0.0426394
PWY.5973	Sample type	SalSwabM	-0.53819	0.202332	68	54	0.0119687	0.0426944
COBALSYN.PWY	Sample type	SalSwabM	0.741719	0.283781	68	3	0.0133885	0.0457122
PWY.724	Sample type	SalSwabM	-0.510697	0.194624	68	45	0.0130588	0.0457122
PWY.8187	Sample type	SalSwabM	0.698487	0.266802	68	13	0.0132503	0.0457122
PWY1ZNC.1	Sample type	SalSwabM	0.824894	0.32942	68	0	0.0147564	0.0496731
Zicoseq
Taxon/Pathway	fdr.pvals	R2	taxa	prevalence
Phylum Bacteroidetes	0.00505051	-0.138752	p Bacteroidetes	0.867647
Phylum Candidatus Saccharibacteria	0.00505051	-0.0914577	p Candidatus Saccharibacteria	0.441176
Phylum Proteobacteria	0.00673401	-0.0268688	p Proteobacteria	0.897059
Phylum sp.irochaetes	0.0454545	-0.0457197	p sp.irochaetes	0.161765
Order Coriobacteriales	0.0117845	-0.0855378	o Coriobacteriales	0.323529
Order OFGB570	0.00673401	-0.0931789	o OFGB570	0.25
Order Candidatus Nanogingivales	0.0117845	-0.0830921	o Candidatus Nanogingivales	0.220588
Order Lactobacillales	0.00252525	0.140117	o Lactobacillales	0.985294
Order OFGB1764	0.0214646	-0.0813686	o OFGB1764	0.102941
Order Eubacteriales	0.00252525	-0.112071	o Eubacteriales	0.367647
Order Erysipelotrichales	0.0117845	-0.0931593	o Erysipelotrichales	0.132353
Order Selenomonadales	0.0482604	-0.058063	o Selenomonadales	0.191176
Order Tissierellales	0.020202	-0.0816927	o Tissierellales	0.132353
Genus Actinomyces	0.0497835	0.0460738	g Actinomyces	0.838235
Genus Lancefieldella	0.0016835	-0.114366	g Lancefieldella	0.294118
Genus GGB1843	0.020202	-0.0994586	g GGB1843	0.102941
Genus GGB12785	0.037037	-0.0737604	g GGB12785	0.205882
Genus Candidatus Saccharibacteria unclassified	0.037037	-0.0707224	g Candidatus Saccharibacteria unclassified	0.323529
Genus GGB10485	0.0010101	0.155457	g GGB10485	0.838235
Genus Streptococcus	0.0010101	0.121537	g Streptococcus	0.970588
Genus GGB4538	0.037037	-0.0768409	g GGB4538	0.102941
Genus Eubacteriales Family XIII Incertae Sedis unclassified	0.00721501	-0.113691	g Eubacteriales Family XIII Incertae Sedis unclassified	0.147059
Genus Solobacterium	0.037037	-0.077202	g Solobacterium	0.117647
Genus Megasp.haera	0.0010101	-0.124212	g Megasp.haera	0.279412
Genus Parvimonas	0.048174	-0.0688692	g Parvimonas	0.132353
Genus Kingella	0.0010101	-0.14119	g Kingella	0.308824
Genus Campylobacter	0.0010101	-0.100602	g Campylobacter	0.411765
Class Coriobacteriia	0.000721501	-0.165037	c Coriobacteriia	0.323529
Class Bacteroidia	0.000721501	-0.155086	c Bacteroidia	0.852941
Class CFGB570	0.003367	-0.103289	c CFGB570	0.25
Class Candidatus Nanosyncoccalia	0.013468	-0.0762665	c Candidatus Nanosyncoccalia	0.220588
Class Candidatus Saccharibacteria unclassified	0.000721501	-0.120262	c Candidatus Saccharibacteria unclassified	0.338235
Class Bacilli	0.000721501	0.0161982	c Bacilli	0.985294
Class CFGB1764	0.013986	-0.0825522	c CFGB1764	0.102941
Class Clostridia	0.000721501	-0.133337	c Clostridia	0.367647
Class Erysipelotrichia	0.003367	-0.112507	c Erysipelotrichia	0.132353
Class Negativicutes	0.000721501	-0.132207	c Negativicutes	0.897059
Class Tissierellia	0.00505051	-0.0974594	c Tissierellia	0.132353
Class Betaproteobacteria	0.00826446	-0.0453242	c Betaproteobacteria	0.838235
Class Epsilonproteobacteria	0.000721501	-0.161162	c Epsilonproteobacteria	0.411765
Class sp.irochaetia	0.0382395	-0.0571429	c sp.irochaetia	0.161765
Family Atopobiaceae	0.0359147	-0.0673476	f Atopobiaceae	0.308824
Family FGB570	0.00757576	-0.0816909	f FGB570	0.25
Family Candidatus Nanogingivalaceae	0.0252525	-0.069079	f Candidatus Nanogingivalaceae	0.220588
Family Enterococcaceae	0.0016835	0.137083	f Enterococcaceae	0.838235
Family Streptococcaceae	0.0016835	0.0865423	f Streptococcaceae	0.970588
Family FGB1764	0.024531	-0.0794958	f FGB1764	0.102941
Family Eubacteriales Family XIII Incertae Sedis	0.0016835	-0.14192	f Eubacteriales Family XIII Incertae Sedis	0.191176
Family Erysipelotrichaceae	0.0117845	-0.0855278	f Erysipelotrichaceae	0.132353
Family Peptoniphilaceae	0.0117845	-0.0832107	f Peptoniphilaceae	0.132353
Lancefieldella parvula SGB966	0.000631313	-0.174512	966	0.294118
Actinomyces oris SGB15878	0.0319865	0.0546328	15878	0.632353
Actinomyces SGB17132	0.003108	-0.10891	17132	0.147059
Actinomyces sp. ICM58 SGB17169	0.003108	-0.10526	17169	0.161765
GGB10485 SGB49305	0.000631313	0.116745	49305	0.838235
Solobacterium SGB6829	0.0363005	-0.0632021	6829	0.102941
Streptococcus oralis SGB8130	0.0145455	0.0727817	8130	0.485294
Streptococcus mitis SGB8180 group	0.0114784	0.0735854	8180	0.676471
Streptococcus mitis SGB8168	0.0143098	0.0687534	8168	0.764706
Dialister invisus SGB5825 group	0.00606061	-0.0979576	5825	0.161765
Veillonella atypica SGB6936	0.000631313	-0.120917	6936	0.573529
Megasp.haera micronuciformis SGB5868	0.000631313	-0.14653	5868	0.279412
Selenomonas SGB5880	0.010101	-0.0886644	5880	0.102941
Parvimonas micra SGB6653	0.0241703	-0.0688047	6653	0.117647
Eubacterium sulci SGB3934 group	0.0114784	-0.0848619	3934	0.132353
Tannerella forsythia SGB2053	0.0114784	-0.0848726	2053	0.102941
GGB1144 SGB1468	0.000631313	-0.130064	1468	0.441176
Alloprevotella SGB1484	0.0174825	-0.0761238	1484	0.191176
Alloprevotella SGB1483	0.003108	-0.115516	1483	0.147059
Prevotella shahii SGB1456	0.0322581	-0.0662239	1456	0.102941
Prevotella conceptionensis SGB1458	0.0296064	-0.0638662	1458	0.132353
Prevotella salivae SGB1522	0.000631313	-0.169594	1522	0.308824
Prevotella histicola SGB1543	0.0118577	-0.0693356	1543	0.441176
Prevotella jejuni SGB1545	0.000631313	-0.134922	1545	0.441176
Prevotella denticola SGB1540	0.003108	-0.101265	1540	0.264706
Prevotella vesp.ertina SGB1542	0.003108	-0.102291	1542	0.308824
Prevotella pallens SGB1564	0.000631313	-0.157284	1564	0.426471
Leptotrichia sp. oral taxon 215 SGB6067	0.0114784	-0.0828377	6067	0.102941
Fusobacterium nucleatum SGB6013	0.0194538	-0.0718273	6013	0.132353
Fusobacterium nucleatum SGB6007	0.00631313	-0.0715282	6007	0.470588
Kingella denitrificans SGB9437	0.0114784	-0.0823962	9437	0.132353
Kingella bonacorsii SGB9422	0.00606061	-0.0901705	9422	0.205882
ARO-PWY	0.03003	-0.0218872	ARO-PWY	0.850746
Asp.ASN-PWY	0.00658762	0.0366765	Asp.ASN-PWY	0.895522
COLANSYN-PWY	0.00555556	-0.0590835	COLANSYN-PWY	0.373134
GLCMANNANAUT-PWY	0.00505051	0.0462546	GLCMANNANAUT-PWY	0.731343
GLYCOLYSIS-E-D	0.0176768	-0.049429	GLYCOLYSIS-E-D	0.343284
ILEUSYN-PWY	0.003108	0.0416086	ILEUSYN-PWY	0.835821
LACTOSECAT-PWY	0.00577201	0.0460395	LACTOSECAT-PWY	0.731343
NONOXIPENT-PWY	0.033929	-0.0230459	NONOXIPENT-PWY	0.791045
P41-PWY	0.000631313	0.0473497	P41-PWY	0.835821
PWY-1042	0.0137085	0.0319624	PWY-1042	0.850746
PWY-241	0.0413223	-0.0306039	PWY-241	0.447761
PWY-2941	0.0413223	-0.0241672	PWY-2941	0.761194
PWY-5100	0.00183655	0.0418831	PWY-5100	0.865672
PWY-5103	0.000631313	0.0402869	PWY-5103	0.835821
PWY-5659	0.0387205	-0.0302488	PWY-5659	0.641791
PWY-5981	0.00658762	0.042778	PWY-5981	0.686567
PWY-6121	0.000631313	0.0478846	PWY-6121	0.880597
PWY-6122	0.000631313	0.0545236	PWY-6122	0.880597
PWY-6123	0.00183655	0.0449692	PWY-6123	0.925373
PWY-6124	0.000631313	0.0503461	PWY-6124	0.925373
PWY-6151	0.0040404	0.0385065	PWY-6151	0.910448
PWY-6163	0.0367085	-0.0213877	PWY-6163	0.850746
PWY-6277	0.000631313	0.0533362	PWY-6277	0.880597
PWY-6317	0.0211203	-0.0285281	PWY-6317	0.746269
PWY-6609	0.00555556	0.0462802	PWY-6609	0.880597
PWY-6936	0.023088	-0.0245537	PWY-6936	0.850746
PWY-7111	0.00112233	0.0399733	PWY-7111	0.835821
PWY-7197	0.0153257	0.0316841	PWY-7197	0.820896
PWY-7200	0.000631313	-0.088354	PWY-7200	0.343284
PWY-7208	0.00555556	-0.0325474	PWY-7208	0.850746
PWY-7220	0.0112233	-0.0306961	PWY-7220	0.850746
PWY-7221	0.00534759	0.0390897	PWY-7221	0.910448
PWY-7222	0.0112233	-0.0330598	PWY-7222	0.850746
PWY-7228	0.0176768	-0.0256735	PWY-7228	0.835821
PWY-7234	0.00673401	0.0392465	PWY-7234	0.80597
PWY-7238	0.0112233	-0.0309906	PWY-7238	0.80597
PWY-7356	0.033929	-0.0285411	PWY-7356	0.701493
PWY-7357	0.0255331	-0.0256432	PWY-7357	0.761194
PWY-7663	0.0367085	-0.0206316	PWY-7663	0.880597
PWY-7790	0.0161616	-0.0320946	PWY-7790	0.880597
PWY0-1296	0.0228758	0.0433473	PWY0-1296	0.776119
THRESYN-PWY	0.00252525	-0.0390661	THRESYN-PWY	0.865672
UDPNAGSYN-PWY	0.0036075	0.0438689	UDPNAGSYN-PWY	0.895522
VALSYN-PWY	0.000631313	0.0603359	VALSYN-PWY	0.940299
LinDA
Taxon/Pathway	baseMean	log2FoldChange	lfcSE	stat	pvalue	padj	reject	df
Lancefieldella parvula SGB966	607.187	-4.75977	1.02961	-4.62288	5.57951e-05	0.000510739	TRUE	33
Actinomyces naeslundii SGB15888	12.5831	1.67924	0.643283	2.61042	0.013495	0.0391685	TRUE	33
Actinomyces sp. ICM47 SGB17167 group	11728.8	-4.72106	0.95008	-4.96912	2.02031e-05	0.000240417	TRUE	33
GGB10485 SGB49305	16037.6	3.60762	0.436476	8.26533	1.51698e-09	9.02603e-08	TRUE	33
Rothia mucilaginosa SGB16971 group	36192	-3.45119	1.21836	-2.83266	0.00781064	0.0259047	TRUE	33
TM7 phylum sp. oral taxon 352 SGB19860 group	626.782	-4.20805	1.18375	-3.55484	0.00116666	0.00578471	TRUE	33
Granulicatella SGB8255	10651.3	-4.53494	1.02323	-4.432	9.72694e-05	0.000771671	TRUE	33
Streptococcus parasanguinis SGB8071	12755.1	-5.63065	1.00895	-5.5807	3.3216e-06	4.94087e-05	TRUE	33
Streptococcus gordonii SGB8053	16.4575	3.70926	1.13212	3.27639	0.00247696	0.0101641	TRUE	33
Streptococcus sanguinis SGB8047 group	8350.53	-2.48471	0.992223	-2.50419	0.0173937	0.048136	TRUE	33
Streptococcus peroris SGB8084	13.2709	1.50147	0.530305	2.83133	0.00783672	0.0259047	TRUE	33
Streptococcus infantis SGB8095	6545.2	-4.04435	1.15973	-3.48732	0.00140311	0.00642194	TRUE	33
Streptococcus mutans SGB8000	12.3705	2.10276	0.573441	3.66692	0.000856629	0.00446621	TRUE	33
Streptococcus vestibularis SGB8003	14.3544	3.11821	0.968821	3.21856	0.00288788	0.0114553	TRUE	33
Veillonella atypica SGB6936	51727.4	-7.84266	0.900081	-8.71328	4.52526e-10	5.38506e-08	TRUE	33
Veillonella parvula SGB6939	146292	-6.56559	1.14966	-5.71087	2.26162e-06	3.84476e-05	TRUE	33
Veillonella disp.ar SGB6952	64117	-7.45108	1.07437	-6.93532	6.33049e-08	1.50666e-06	TRUE	33
Veillonella rogosae SGB6956	5947.62	-3.65977	1.06839	-3.4255	0.00165962	0.00731463	TRUE	33
Megasp.haera micronuciformis SGB5868	554.587	-4.565	1.11581	-4.09119	0.000259535	0.00171581	TRUE	33
Porphyromonas pasteri SGB2043	8632.39	-3.87314	1.05213	-3.68122	0.00082334	0.00446621	TRUE	33
GGB1144 SGB1468	11455.3	-7.76552	0.99912	-7.77236	5.909e-09	2.3439e-07	TRUE	33
GGB79977 SGB1466	15.545	1.43664	0.524537	2.73887	0.00986306	0.0308869	TRUE	33
Alloprevotella SGB1484	161.097	-3.09496	0.972942	-3.18104	0.00318852	0.0122398	TRUE	33
Prevotella nanceiensis SGB1536 group	148.414	-2.27359	0.860401	-2.64248	0.0124877	0.0371508	TRUE	33
Prevotella salivae SGB1522	998.804	-5.03963	1.09753	-4.59179	6.10959e-05	0.000519315	TRUE	33
Prevotella oris SGB1525	1331.59	-4.33688	1.0126	-4.28293	0.000149714	0.0011135	TRUE	33
Prevotella histicola SGB1543	4237.22	-5.24355	1.10684	-4.73739	3.99104e-05	0.000395778	TRUE	33
Prevotella jejuni SGB1545	15346.2	-7.89754	1.18603	-6.65882	1.40673e-07	2.79002e-06	TRUE	33
Prevotella denticola SGB1540	419.16	-3.69418	1.18113	-3.12767	0.00366777	0.0136395	TRUE	33
Prevotella vesp.ertina SGB1542	582.418	-3.93575	0.951847	-4.13485	0.000229085	0.0016036	TRUE	33
Prevotella melaninogenica SGB1552	251489	-4.88866	0.996581	-4.90543	2.4368e-05	0.000263618	TRUE	33
Prevotella nigrescens SGB1561	8741.13	-5.01119	1.28922	-3.887	0.000463151	0.00275575	TRUE	33
Prevotella pallens SGB1564	9751.63	-7.61884	1.01008	-7.54277	1.12398e-08	3.34384e-07	TRUE	33
Capnocytophaga SGB2480	12.3833	1.71974	0.619459	2.7762	0.00899226	0.0289211	TRUE	33
Campylobacter concisus SGB19351 group	1148.94	-5.13043	0.941534	-5.44901	4.90128e-06	6.48058e-05	TRUE	33
Leptotrichia hongkongensis SGB6059	21.7176	2.27044	0.906347	2.50505	0.0173585	0.048136	TRUE	33
Fusobacterium pseudoperiodonticum SGB5989 group	633.642	-2.45108	0.925607	-2.64807	0.0123191	0.0371508	TRUE	33
Fusobacterium nucleatum SGB6007	1500.14	-3.64619	0.995098	-3.66416	0.000863217	0.00446621	TRUE	33
Fusobacterium nucleatum SGB6014	908	-3.32618	1.12152	-2.96578	0.00557543	0.019514	TRUE	33
Neisseria subflava SGB9450	174837	-4.38523	1.09451	-4.00659	0.000330223	0.00206824	TRUE	33
Lautropia dentalis SGB13164	17.7067	2.18271	0.876374	2.49061	0.0179604	0.0485746	TRUE	33
Ottowia sp. Marseille P4747 SGB12664	14.0045	2.15449	0.648071	3.32447	0.0021785	0.00925863	TRUE	33
Aggregatibacter sp. 2125159857 SGB9733	2352.19	-3.55016	1.01219	-3.5074	0.00132835	0.00632296	TRUE	33
Haemophilus parainfluenzae SGB9663 group	79060.1	-3.42709	1.12002	-3.05985	0.00437612	0.0157806	TRUE	33
Family Propionibacteriaceae	3.71245	3.935	0.677822	5.80536	1.71146e-06	3.25178e-05	TRUE	33
Family Atopobiaceae	135.394	-3.11074	1.15262	-2.69884	0.0108836	0.0293545	TRUE	33
Family Porphyromonadaceae	3586.49	-3.07264	1.06218	-2.89277	0.0067134	0.0255109	TRUE	33
Family Prevotellaceae	368067	-4.68619	1.03105	-4.54506	7.00159e-05	0.000532121	TRUE	33
Family FGB76125	3.42412	2.62404	0.543789	4.82548	3.08219e-05	0.000292808	TRUE	33
Family Candidatus Absconditabacteria unclassified	4.18124	1.81362	0.652004	2.78162	0.008872	0.02883	TRUE	33
Family Carnobacteriaceae	5259.61	-3.84642	1.01675	-3.78305	0.000620068	0.00336608	TRUE	33
Family Enterococcaceae	3532.63	4.79184	0.451336	10.617	3.53967e-12	1.34508e-10	TRUE	33
Family Streptococcaceae	161015	2.28858	0.684072	3.34553	0.00205889	0.0086931	TRUE	33
Family Veillonellaceae	218565	-2.57745	0.941061	-2.73887	0.00986289	0.02883	TRUE	33
Family Fusobacteriaceae	3415.91	-2.61068	0.976603	-2.67322	0.0115873	0.0293545	TRUE	33
Family Burkholderiaceae	88.3339	2.55009	0.987693	2.58187	0.0144549	0.0343304	TRUE	33
Family Comamonadaceae	3.07031	3.34783	0.643756	5.20046	1.02132e-05	0.000129367	TRUE	33
Family Neisseriaceae	117615	-2.63719	0.958763	-2.75062	0.00958081	0.02883	TRUE	33
Family Campylobacteraceae	509.912	-3.79417	0.962313	-3.94276	0.0003957	0.0025061	TRUE	33
Family Mycoplasmataceae	4.97406	2.18677	0.591925	3.69434	0.000793927	0.00377115	TRUE	33
Class Coriobacteriia	164.742	-4.32551	1.09765	-3.94072	0.00019875	0.00114281	TRUE	66
Class Bacteroidia	360778	-5.27142	1.04946	-5.02297	4.11748e-06	9.4702e-05	TRUE	66
Class CFGB76125	2.92582	1.91921	0.555344	3.4559	0.0015283	0.0058585	TRUE	33
Class Candidatus Saccharibacteria unclassified	176.716	-3.0218	1.22227	-2.47229	0.0160102	0.0368235	TRUE	66
Class Bacilli	193591	2.32246	0.544436	4.26582	0.000157281	0.00114281	TRUE	33
Class Clostridia	171.096	-3.62509	0.950667	-3.81321	0.000304341	0.00139997	TRUE	66
Class Negativicutes	189860	-3.25806	0.967262	-3.36834	0.0019365	0.00636277	TRUE	33
Class Betaproteobacteria	104761	-3.13321	0.951724	-3.29214	0.00237513	0.00682849	TRUE	33
Class Epsilonproteobacteria	435.694	-4.49898	0.929492	-4.84026	2.9513e-05	0.000339399	TRUE	33
Class Gammaproteobacteria	59237.2	-3.0588	1.15522	-2.64781	0.0123268	0.0315019	TRUE	33
Class Mollicutes	4.25128	1.48158	0.596803	2.48252	0.0183061	0.0382763	TRUE	33
Phylum Bacteroidetes	322830	-5.19798	0.967837	-5.37072	1.09382e-06	9.84439e-06	TRUE	66
Phylum Candidatus Saccharibacteria	686.648	-5.18549	1.17013	-4.43154	9.74001e-05	0.0004383	TRUE	33
Phylum Proteobacteria	215981	-2.63821	0.920344	-2.86655	0.00717295	0.0215189	TRUE	33
Order Propionibacteriales	3.37629	3.96171	0.685342	5.78064	1.84089e-06	2.76134e-05	TRUE	33
Order Coriobacteriales	175.258	-3.59336	1.12453	-3.19543	0.0021426	0.00918257	TRUE	66
Order Bacteroidales	384054	-4.54019	1.06136	-4.27773	6.22883e-05	0.000467162	TRUE	66
Order OFGB76125	3.11408	2.65068	0.53823	4.92481	2.30179e-05	0.000230179	TRUE	33
Order Candidatus Absconditabacteria unclassified	3.80264	1.84025	0.648262	2.83875	0.00769219	0.0256406	TRUE	33
Order Lactobacillales	194637	3.0893	0.524057	5.89497	1.31419e-06	2.76134e-05	TRUE	33
Order Eubacteriales	182.025	-2.893	0.981718	-2.94688	0.00443272	0.0166227	TRUE	66
Order Veillonellales	198812	-2.55109	0.954193	-2.67356	0.0115779	0.0306546	TRUE	33
Order Burkholderiales	85.3148	2.63548	0.994525	2.64999	0.0122618	0.0306546	TRUE	33
Order Neisseriales	106967	-2.61059	0.943418	-2.76716	0.00919622	0.0275887	TRUE	33
Order Campylobacterales	463.727	-3.76752	0.952529	-3.95528	0.00038193	0.00229158	TRUE	33
Order Mycoplasmatales	4.52482	2.21304	0.583724	3.79124	0.00060602	0.0030301	TRUE	33
Genus Arachnia	4.25773	2.74201	0.521801	5.25489	8.69681e-06	0.000130452	TRUE	33
Genus Lancefieldella	155.223	-4.08567	1.02732	-3.97701	0.000359127	0.00165181	TRUE	33
Genus Porphyromonas	4020.44	-3.53019	1.03252	-3.41902	0.001689	0.00633376	TRUE	33
Genus Alloprevotella	2425.28	-4.91503	1.07069	-4.59051	6.1325e-05	0.000459937	TRUE	33
Genus GGB1144	4969.57	-5.90721	0.941553	-6.27391	4.31819e-07	9.71592e-06	TRUE	33
Genus Prevotella	365801	-5.12425	1.0101	-5.07302	1.48752e-05	0.000167346	TRUE	33
Genus GGB79977	3.92752	2.13083	0.53683	3.96929	0.00036707	0.00165181	TRUE	33
Genus Candidatus Saccharibacteria unclassified	207.886	-3.08605	1.22433	-2.52061	0.0141401	0.0303002	TRUE	66
Genus Granulicatella	6039.58	-4.34066	1.02352	-4.2409	0.000168982	0.000950526	TRUE	33
Genus GGB10485	4051.97	4.29934	0.448747	9.58076	4.67931e-11	2.10569e-09	TRUE	33
Genus Streptococcus	183236	1.7599	0.667236	2.6376	0.0126363	0.029928	TRUE	33
Genus Lachnoanaerobaculum	3.66837	2.06567	0.711245	2.9043	0.00652021	0.0195606	TRUE	33
Genus Megasp.haera	140.072	-3.87346	1.06832	-3.62573	0.000959948	0.00392706	TRUE	33
Genus Veillonella	242510	-3.02461	0.950101	-3.18346	0.00316822	0.0101836	TRUE	33
Genus Fusobacterium	3918.88	-3.1033	0.964615	-3.21714	0.00289878	0.0100342	TRUE	33
Genus Ottowia	3.52588	2.85396	0.620241	4.60138	5.94104e-05	0.000459937	TRUE	33
Genus Kingella	88.0488	-2.4379	0.860443	-2.83331	0.00779793	0.0219317	TRUE	33
Genus Neisseria	79979.4	-2.45531	0.961051	-2.55482	0.0154221	0.0315451	TRUE	33
Genus Campylobacter	584.757	-4.29062	0.952101	-4.50648	7.83404e-05	0.000503617	TRUE	33
Genus Aggregatibacter	669.841	-2.64645	0.966544	-2.73805	0.00988287	0.0247072	TRUE	33
Genus Haemophilus	49058	-2.84429	1.09303	-2.6022	0.0137651	0.0303002	TRUE	33
Genus GGB4333	5.68523	1.6864	0.605051	2.7872	0.00874954	0.0231606	TRUE	33
Asp.ASN-PWY	8802.25	0.779399	0.278005	2.80355	0.0085702	0.03184	TRUE	31.5682
COBALSYN-PWY	255.306	1.52405	0.496965	3.0667	0.00437483	0.0193007	TRUE	32.0383
FUCCAT-PWY	167.95	2.09053	0.465055	4.49523	9.50413e-05	0.00162249	TRUE	30.2399
GLCMANNANAUT-PWY	2539.53	1.29706	0.380659	3.40742	0.0011474	0.00783507	TRUE	63
GLUCONEO-PWY	6091.37	-1.13316	0.382681	-2.96111	0.00431775	0.0193007	TRUE	63
GOLPDLCAT-PWY	217.869	1.56028	0.40792	3.82496	0.000575018	0.00507475	TRUE	31.8156
HEMESYN2-PWY	4622.03	-1.03844	0.319394	-3.25129	0.00270701	0.0134787	TRUE	31.9857
ILEUSYN-PWY	9017.2	0.922951	0.305798	3.01817	0.00499366	0.0209383	TRUE	31.612
LACTOSECAT-PWY	2986.51	1.54134	0.443295	3.47701	0.00152798	0.00912967	TRUE	30.9096
METHGLYUT-PWY	290.093	1.47251	0.427525	3.44428	0.00102357	0.00719511	TRUE	63
NAD-BIOSYNTHESIS-II	327.611	1.76393	0.436077	4.045	0.000307561	0.00367535	TRUE	32.0782
P125-PWY	335.956	1.99232	0.4644	4.29009	0.000153563	0.00229384	TRUE	32.0589
P161-PWY	249.388	2.51405	0.424727	5.91922	1.36226e-06	6.51159e-05	TRUE	32.0583
P185-PWY	842.897	1.01155	0.363681	2.78141	0.00713071	0.0274877	TRUE	63
P41-PWY	6241.94	1.01991	0.332756	3.06504	0.00444157	0.0193007	TRUE	31.4631
P461-PWY	254.521	2.02153	0.406362	4.97472	2.15471e-05	0.000563765	TRUE	31.9006
POLYISOPRENSYN-PWY	565.596	1.497	0.357726	4.18477	0.000206718	0.00274475	TRUE	32.1151
PPGPPMET-PWY	4100.86	-1.28942	0.379104	-3.40123	0.00189449	0.0105298	TRUE	30.4279
PWY-5100	7561.27	0.901845	0.27102	3.3276	0.00223884	0.0118907	TRUE	31.4889
PWY-5103	8148.29	0.938903	0.295435	3.17803	0.00330873	0.0158157	TRUE	31.581
PWY-5121	511.638	1.3347	0.498242	2.67881	0.0094133	0.0335788	TRUE	63
PWY-5154	342.809	1.74581	0.481125	3.62859	0.00097693	0.00707534	TRUE	32.1549
PWY-5265	372.333	2.02992	0.669957	3.02993	0.00354518	0.0166137	TRUE	63
PWY-5367	340.35	1.78561	0.475595	3.75448	0.000690417	0.00550032	TRUE	32.1677
PWY-5675	235.351	1.66337	0.482071	3.45047	0.00159187	0.00927944	TRUE	31.9995
PWY-5676	134.402	2.46093	0.401192	6.13404	7.79997e-07	4.66048e-05	TRUE	31.554
PWY-5861	330.038	1.47432	0.527319	2.79588	0.0086594	0.03184	TRUE	32.1747
PWY-5910	166.768	2.2935	0.531174	4.3178	5.6845e-05	0.00123509	TRUE	63
PWY-5981	2081.4	1.63505	0.363895	4.49318	9.1744e-05	0.00162249	TRUE	30.9137
PWY-6121	11167.1	1.09658	0.299865	3.65691	0.000916665	0.00684634	TRUE	31.7142
PWY-6122	11442.1	1.16812	0.304056	3.84178	0.000550251	0.00505807	TRUE	31.7441
PWY-6123	14198.6	0.901645	0.26773	3.36774	0.0019813	0.0107621	TRUE	32.1171
PWY-6124	13198.9	1.0414	0.27568	3.77756	0.000647492	0.00533623	TRUE	32.1744
PWY-6151	11669.1	0.835696	0.239384	3.49102	0.00144988	0.0089486	TRUE	31.4307
PWY-6277	11442.1	1.16812	0.304056	3.84178	0.000550251	0.00505807	TRUE	31.7441
PWY-6292	132.168	2.71125	0.422152	6.42245	3.39215e-07	4.19373e-05	TRUE	31.6183
PWY-6588	119.898	2.47141	0.393884	6.27446	5.2641e-07	4.19373e-05	TRUE	31.4922
PWY-6606	171.24	1.90848	0.436642	4.37082	0.000123643	0.00197004	TRUE	31.7931
PWY-6612	476.607	1.89976	0.730635	2.60015	0.0139538	0.0476424	TRUE	32.2018
PWY-6859	341.439	1.74566	0.43508	4.01227	0.00033574	0.00382104	TRUE	32.1887
PWY-6901	215.25	1.69413	0.512718	3.30421	0.00235355	0.0122282	TRUE	31.9883
PWY-7111	10190.6	0.91713	0.328805	2.78929	0.00884753	0.0320388	TRUE	31.8056
PWY-7184	151.178	1.7655	0.610503	2.89188	0.00683969	0.0267981	TRUE	31.924
PWY-7187	269.03	1.65987	0.534382	3.10616	0.00394801	0.0181456	TRUE	32.0764
PWY-7200	1874.64	-1.88492	0.489681	-3.84928	0.000539331	0.00505807	TRUE	31.7236
PWY-7221	14091.5	0.801424	0.203613	3.93601	0.000428784	0.00445562	TRUE	31.4246
PWY-7237	580.781	1.35102	0.381365	3.5426	0.00123718	0.0079915	TRUE	32.1035
PWY-7356	2588.97	1.14918	0.427421	2.68863	0.0113926	0.0400418	TRUE	31.3245
PWY-7392	336.331	1.55923	0.5452	2.85991	0.00738171	0.0280036	TRUE	32.1798
PWY-7434	116.769	2.31736	0.552562	4.19385	0.000204585	0.00274475	TRUE	31.7875
PWY-7953	8808.26	-1.23584	0.364908	-3.38671	0.00188717	0.0105298	TRUE	32.0353
PWY-8187	627.914	1.37793	0.453395	3.03914	0.00468473	0.0199938	TRUE	32.174
PWY-922	246.515	2.24685	0.4552	4.93596	6.15579e-06	0.000245206	TRUE	63
PWY0-1296	5094.39	1.29042	0.347075	3.718	0.000785258	0.00605409	TRUE	31.3397
PWY0-1297	441.511	1.96484	0.470362	4.17729	9.24904e-05	0.00162249	TRUE	63
PWY0-1298	1821.11	1.05629	0.411286	2.56825	0.0126044	0.0436586	TRUE	63
PWY0-1477	427.782	1.83057	0.370849	4.93617	2.35885e-05	0.000563765	TRUE	32.1912
PWY0-166	137.68	1.90049	0.588158	3.23126	0.00286007	0.0139502	TRUE	31.8817
PWY1ZNC-1	167.913	1.60383	0.555948	2.88486	0.00535459	0.0220646	TRUE	63
PWY3O-4107	192.077	2.02534	0.531439	3.81105	0.000594531	0.00507475	TRUE	31.9596
PWY4LZ-257	122.285	2.37295	0.468107	5.06925	1.66826e-05	0.000514068	TRUE	31.6673
PWY66-409	239.991	2.04613	0.604332	3.38578	0.00122658	0.0079915	TRUE	63
PYRIDNUCSAL-PWY	157.011	1.87862	0.539291	3.48351	0.00146023	0.0089486	TRUE	31.8994
PYRIDNUCSYN-PWY	2709.33	-0.978305	0.337002	-2.90296	0.0067647	0.0267981	TRUE	30.891
REDCITCYC	113.638	2.37294	0.468967	5.05994	1.72073e-05	0.000514068	TRUE	31.6168
RIBOSYN2-PWY	6031.37	-1.09963	0.392954	-2.79836	0.00680669	0.0267981	TRUE	63
THRESYN-PWY	9358.06	0.890314	0.216974	4.10332	0.000266721	0.00335506	TRUE	31.5794
UDPNACETYLGALSYN-PWY	137.489	2.33091	0.71128	3.27707	0.0026855	0.0134787	TRUE	29.5269
UDPNAGSYN-PWY	10402.2	1.04583	0.265926	3.93278	0.00042279	0.00445562	TRUE	32.0052
VALSYN-PWY	12747.4	1.26504	0.197493	6.4055	3.58161e-07	4.19373e-05	TRUE	31.5758
